# Supplementary material for: Increased Frequency of Indels in Hypervariable Regions of SARS-CoV-2 Proteins—A Possible Signature of Adaptive Selection
Source: Front Genet. 2022 Jun 2;13:875406. doi: 10.3389/fgene.2022.875406 (PMC9201826; doi:10.3389/fgene.2022.875406)
Supplement: Supplementary file 1 [file Presentation1.zip]

Archive with 2 entries (2 files):
- Suppl. Figures & Tables.pdf
- Suppl. Table 2.XLSX
