# Supplementary material for: Increased Frequency of Indels in Hypervariable Regions of SARS-CoV-2 Proteins—A Possible Signature of Adaptive Selection
Source: Front Genet. 2022 Jun 2;13:875406. doi: 10.3389/fgene.2022.875406 (PMC9201826; doi:10.3389/fgene.2022.875406)
Supplement: Supplementary file 1 [file Presentation1.zip › Suppl. Table 2.XLSX]

## Sheet: Table S2a
Percentage of genomes harboring top indels in each PANGO lineage.
PANGO Lineages	S_108:T>TAVins(21885:C>CTGCTGT)	S_136:136-144del(21967:21967-21993del)	S_138:138-144del(21972:21972-21992del)	S_14:14-16del(21601:21601-21609del)	S_140:140-140del(21980:21980-21982del)	S_141:141-143del(21981:21981-21989del)	S_141:141-144del(21982:21982-21993del)	S_141:LGVY>F(21985:21985-21993del)	S_142:GVYY>D(21987:21987-21995del)	S_143:143-143del(21988:21988-21990del)	S_143:V>VTins(21990:T>TTAC)	S_143:VY>D(21990:21990-21992del)	S_143:VYY>D(21990:21990-21995del)	S_144:144-144del(21991:21991-21993del)	S_145:145-145del(21995:21995-21997del)	S_145:145-146del(21993:21993-21998del)	S_145:Y>SNins(21995:T>TCTA)	S_146:146-146del(21996:21996-21998del)	S_151:151-152del(22013:22013-22018del)	S_155:SEF>I(22026:22026-22031del)	S_156:156-157del(22027:22027-22032del)	S_156:156-157del(22028:22028-22033del)	S_156:156-158del(22028:22028-22036del)	S_156:EF>D(22030:22030-22032del)	S_156:EF>V(22029:22029-22031del)	S_156:EFR>G(22029:22029-22034del)	S_157:157-157del(22031:22031-22033del)	S_157:157-158del(22030:22030-22035del)	S_157:FR>*(22032:22032-22034del)	S_210:210-210del(22189:22189-22191del)	S_211:NL>I(22194:22194-22196del)	S_214:R>REPEins(22204:T>TGAGCCAGAA)	S_214:R>RTDRins(22204:T>TACAGATCGA)	S_215:D>AAGYins(22205:G>GCGGCAGGCT)	S_24:24-24del(21631:21631-21633del)	S_24:LPPA>S(21633:21633-21641del)	S_240:TL>I(22281:22281-22283del)	S_241:241-243del(22281:22281-22289del)	S_242:242-242del(22286:22286-22288del)	S_242:LA>P(22287:22287-22289del)	S_243:243-244del(22289:22289-22294del)	S_244:244-247del(22291:22291-22302del)	S_244:LH>Y(22293:22293-22295del)	S_246:RSYLTPGD>N(22299:22299-22319del)	S_3:V>VFins(21569:G>GTTT)	S_5:5-5del(21573:21573-21575del)	S_61:61-73del(21741:21741-21779del)	S_63:63-75del(21748:21748-21786del)	S_66:66-68del(21758:21758-21766del)
Unassigned	0	0	0	0	0	0	0	0	25	0	0	0	0	0	0	0	0	0	0	0	0	0	0	0	0	75	0	0	0	0	25	25	0	0	0	0	0	0	0	0	0	0	0	0	0	0	0	0	0
A	0	0	0	0	0	2.85714	5.71429	0	0	0	0	0	0	25.7143	0	0	0	0	0	0	0	0	0	0	0	0	0	0	0	0	5.71429	0	0	2.85714	0	0	0	2.85714	0	0	0	0	0	0	0	0	0	0	0
A.1	0	0	0	0	0	0	10	0	0	2.5	0	0	0	5	0	0	0	0	0	0	0	0	0	0	0	0	0	0	0	0	0	0	0	0	0	0	0	0	0	0	0	0	0	0	0	0	0	0	0
A.15	0	0	0	0	0	0	0	0	0	0	0	0	0	0	0	0	0	0	0	0	0	0	0	0	0	0	0	0	0	0	0	0	0	0	0	0	0	0	0	0	0	0	0	0	0	0	0	0	0
A.19	0	0	0	0	0	0	0	0	0	0	0	0	0	100	0	0	0	0	0	0	0	0	0	0	0	0	0	0	0	0	0	0	0	0	0	0	0	0	0	0	0	0	0	0	0	0	0	0	0
A.2	0	0	0	0	4.34783	0	4.34783	0	0	0	0	0	0	4.34783	0	0	0	0	0	0	0	0	0	0	0	0	0	0	0	0	4.34783	0	0	0	0	0	0	0	0	0	0	0	0	0	0	0	0	0	0
A.2.2	0	0	0	0	0	0	0	0	0	0	0	0	0	0	0	0	0	0	0	0	0	0	0	0	0	0	0	0	0	0	0	0	0	0	0	0	0	0	0	0	0	0	0	0	0	0	0	0	0
A.2.3	0	0	0	0	0	0	0	0	0	0	0	0	0	0	0	0	0	0	0	0	0	0	0	0	0	0	0	0	0	0	0	0	0	0	0	0	0	0	0	0	0	0	0	0	0	0	0	0	0
A.2.4	0	0	0	0	0	0	0	0	0	0	0	0	0	33.3333	0	0	0	0	0	0	0	0	0	0	0	0	0	0	0	0	0	0	0	0	0	0	0	0	0	0	0	0	0	0	0	0	0	0	0
A.2.5	0	0	0	0	0	88.9451	0.253165	0	0	0	0	0	0	0.253165	0	0	0	0	0	0	0	0	0	0	0	0.253165	0	0	0	0	0.253165	0	0	81.7722	0	0	0	0	0	0	0	0	0	0	0	0	0	0	0.0843882
A.2.5.1	0	0	0	0	0	90.0552	0	0	0	0	0	0	0	0.552486	0	0	0	0	0	0	0	0	0	0	0	0	0	0	0	0	0	0	0	92.8177	0	0	0	0	0	0	0	0	0	0	0	0	0	0	0
A.2.5.2	0	0	0	0	0	69.3023	11.6279	0	0	0	0	0	0	0	0	0	0	0	0	0	0	0	0	0	0	0.232558	0	0	0	0	0.232558	0	0	83.2558	0	0	0	0	0	0	0	0	0	0	0	0	0	0	0
A.2.5.3	0	0	0	0	0	100	0	0	0	0	0	0	0	0	0	0	0	0	0	0	0	0	0	0	0	0	0	0	0	0	0	0	0	50	0	0	0	0	0	0	0	0	0	0	0	0	0	0	0
A.21	0	0	0	0	0	0	0	0	0	0	0	0	0	0	0	0	0	0	0	0	0	0	0	0	0	0	0	0	0	0	0	0	0	0	0	0	0	0	0	0	0	0	0	0	0	0	0	0	0
A.23.1	0	0	0	0	0	5	0	0	0	0	0	0	0	0	0	0	0	0	0	0	0	0	0	0	0	0	0	0	0	0	0	0	0	0	0	0	0	0	0	0	5	0	0	0	0	0	0	0	0
A.25	0	0	0	0	0	0	0	0	0	0	0	0	0	0	0	0	0	0	0	0	0	0	0	0	0	0	0	0	0	0	0	0	0	0	0	0	0	0	0	0	0	0	0	0	0	0	0	0	0
A.27	0	0	0	0	0	0	0	0	0	0	0	0	0	0.677201	0	0.225734	0	0	0	0	0	0	0	0	0	0.902935	0	0	0	0	0.451467	0	0	0	0	0	0	0.225734	0	0	0	0	0	0	0	0	0	0	0
A.28	0	0	0	0	0	0	0	0	0	0	0	0	0	0.369004	0	0	0	0	0	0	0	0	0	0	0	0	0	0	0	0	0	0	0	0	0	0	0	0	0	0	0	0	0	0	0	0	0	0	0
A.29	0	0	0	0	0	0	0	0	0	0	0	0	0	1.20482	0	0	0	0	0	0	0	0	0	0	0	0	0	0	0	0	98.7952	0	0	0	0	0	0	1.20482	0	0	0	0	0	0	0	0	0	0	0
A.3	0	0	0	0	0	0	25	0	0	0	0	0	0	0	0	0	0	0	0	0	0	0	0	0	0	0	0	0	0	0	0	0	0	0	0	0	0	0	0	0	0	0	0	0	0	0	0	0	0
A.30	0	0	0	0	0	0	0	0	0	0	0	0	0	100	0	0	0	0	0	0	0	0	0	0	0	0	0	0	0	100	0	0	0	0	0	0	0	0	0	0	0	0	0	0	0	0	0	0	0
A.5	0	0	0	0	0	0	0	0	0	0	0	0	0	0	0	0	0	0	0	0	0	0	0	0	0	0	0	0	0	0	0	0	0	0	0	0	0	0	0	0	0	0	0	0	0	0	0	0	0
AA.1	0	0	0	0	0	0	0	0	0	0	0	0	0	0	0	0	0	0	0	0	0	0	0	0	0	0	0	0	0	0	0	0	0	0	0	0	0	0	0	0	100	0	0	0	0	0	0	0	0
AA.3	0	0	0	0	0	0	0	0	0	0	0	0	0	0	0	0	0	0	0	0	0	0	0	0	0	0	0	0	0	0	0	0	0	0	0	0	0	0	0	0	0	0	0	0	0	0	0	0	0
AB.1	0	0	0	0	0	0	0	0	0	0	0	0	0	0	0	0	0	0	0	0	0	0	0	0	0	0	0	0	0	0	0	0	0	0	0	0	0	0	0	0	0	0	0	0	0	0	0	0	0
AD.1	0	0	0	0	0	0	0	0	0	0	0	0	0	0	0	0	0	0	0	0	0	0	0	0	0	0	0	0	0	0	0	0	0	0	0	0	0	0	0	0	0	0	0	0	0	0	0	0	0
AD.2	0	0	0	0	0	0	0	0	0	0	0	1.78571	0	5.35714	0	0	0	0	0	0	0	0	0	0	0	0	0	0	0	0	0	0	0	0	0	0	0	1.78571	0	0	0	0	0	0	0	0	0	0	0
AD.2.1	0	0	0	0	0	0	0	0	0	0	0	0	0	0	0	0	0	0	0	0	0	0	0	0	0	0	0	0	0	0	0	0	0	0	0	0	0	0	0	0	0	0	0	0	0	0	0	0	0
AE.1	0	0	0	0	0	0	0	0	0	0	0	0	0	0	0	0	0	0	0	0	0	0	0	0	0	0	0	0	0	0	5.88235	0	0	0	0	0	0	0	0	0	0	5.88235	0	0	0	0	0	0	0
AE.3	0	0	0	0	0	0	0	0	0	0	0	0	0	0	0	0	0	0	0	0	0	0	0	0	0	0	0	0	0	0	0	0	0	0	0	0	0	0	0	0	0	0	0	0	0	0	0	0	0
AE.5	0	0	0	0	0	0	0	0	0	0	0	0	0	50	0	0	0	0	0	0	0	0	0	0	0	0	0	0	0	0	0	0	0	0	0	0	0	0	0	0	0	0	0	0	0	0	0	0	0
AE.8	0	0	0	0	0	0	2.27273	0	0	0	0	0	0	11.3636	0	0	0	0	0	0	0	0	0	0	0	0	0	0	0	0	0	0	0	0	0	0	0	0	0	0	0	0	0	0	0	0	0	0	0
AH.3	0	0	0	0	0	0	0	0	0	0	0	0	0	0	0	0	0	0	0	0	0	0	0	0	0	0	0	0	0	0	0	0	0	0	0	0	0	0	0	0	0	0	0	0	0	0	0	0	0
AK.1	0	0	0	0	0	0	0	0	0	0	0	0	0	100	0	0	0	0	0	0	0	0	0	0	0	0	0	0	0	0	0	0	0	0	0	0	0	0	0	0	0	0	0	0	0	0	0	0	0
AM.3	0	0	0	0	0	0	0	0	0	0	0	0	0	100	0	0	0	0	0	0	0	0	0	0	0	0	0	0	0	0	0	0	0	0	0	0	0	0	0	0	0	0	0	0	0	0	0	0	0
AM.4	0	0	0	0	0	0	0	0	0	0	0	0	0	0	0	0	0	0	0	0	0	0	0	0	0	0	0	0	0	0	0	0	0	0	0	0	0	0	0	0	0	0	0	0	0	0	0	0	0
AN.1	0	0	0	0	0	0	0	0	0	0	0	0	0	0	0	0	0	0	0	0	0	0	0	0	0	0	0	0	0	0	0	0	0	0	0	0	0	0	0	0	0	0	0	0	0	0	0	0	0
AP.1	0	0	0	0	0	0	0	0	0	0	0	0	0	0	0	0	0	0	0	0	0	0	0	0	0	0	0	0	0	0	0	0	0	0	0	0	0	0	0	0	0	0	0	0	0	0	0	0	0
AS.1	0	0	0	0	0	0	0	0	0	0	0	0	0	0	0	0	0	0	0	0	0	0	0	0	0	0	0	0	0	0	0	0	0	0	0	0	0	0	0	0	0	0	0	0	0	0	0	0	0
AT.1	0	93.2692	0	0	0	0	0	0	0	0	0	0	0	0	0	0	0	0	0	0	0	0	0	0	0	0.961538	0	0	0	0	0	0	0	0	0	0	0	0	0	0	0	0	0	0	0	0	0	0	0
AU.1	0	0	0	0	0	0	0	0	0	0	0	0	0	0	0	0	0	0	0	0	0	0	0	0	0	0	0	0	0	0	0	0	0	0	0	0	0	0	0	0	0	0	0	0	0	0	0	0	0
AU.2	0	0	0	0	0	0	0	0	0	0	0	0	0	0	0	0	0	0	0	0	0	0	0	0	0	0	0	0	0	0	0	0	0	0	0	0	0	0	0	0	0	0	0	0	0	0	0	0	0
AU.3	0	0	0	0	0	0	0	0	0	0	0	0	16.6667	0	0	0	0	0	0	0	0	0	0	0	0	0	0	0	0	0	0	0	0	0	0	0	0	0	0	0	0	0	0	0	0	0	0	0	0
AV.1	0	0	0	0	0	0	0	0	0	0	0	0	0	100	0	0	0	0	0	0	0	0	0	0	0	0	0	0	0	0	0	0	0	0	0	0	0	0	0	0	0	0	0	0	0	0	0	0	0
AW.1	0	0	0	0	0	0	0	0	0	0	0	0	0	0	0	0	0	0	0	0	0	0	0	0	0	0	0	0	0	0	0	0	0	0	0	0	0	0	0	0	0	0	0	0	0	0	0	0	0
AY.1	0.114745	0	0	0	0	0	0	0	0	0	0.0573723	0	0	0.229489	0	0	0	0	0	0	0	0	0	0	0	95.6397	0	0	0	0	0.0573723	0.0573723	0	0	0	0	0	0	0	0	0	0	0	0	0	0	0	0	0
AY.10	0	0	0	0	0	0	0	0	0	0	0	0	0	0.140252	0	0	0	0	0	0	0	0	0	0.0701262	0	97.8261	0	0	0	0	0	0	0	0	0	0	0	0	0	0	0	0	0	0	0	0	0	0	0
AY.100	0.126881	0	0	0.00604193	0	0.00604193	0.0422935	0	0.0181258	0.00604193	0.00604193	0	0.0483354	0.0543774	0	0	0	0	0	0.0181258	0.0120839	0.0543774	0	0	0.084587	97.0334	0	0	0	0.00604193	0	0	0	0	0	0	0	0.0120839	0	0	0.0302097	0	0	0	0.00604193	0	0.0120839	0	0
AY.101	0	0	0	0.0377358	0	0.0377358	0.0754717	0	0	0	0.113208	0	0.0377358	0	0	0	0	0	0	0	0.0377358	0	0	0	0.0754717	98.7925	0	0	0	0	0	0	0	0	0	0	0	0	0	0	0.150943	0	0	0	0	0	0	0	0
AY.102	0.0226129	0	0	0	0	0	0	0	0.0169597	0.186557	0.0226129	0	0.0113065	0.582283	0	0	0	0	0.0113065	0.0113065	0.0508791	0.00565323	0	0	0.00565323	98.1401	0	0	0	0.469218	0	0	0	0	0.00565323	0	0	0.0113065	0	0	0.0282662	0	0	0	0	0	0.00565323	0	0
AY.103	0.0793626	0	0.00102403	0.00153605	0	0.00102403	0.00358412	0	0.00409614	0	0.00153605	0.000512017	0.00870429	0.0860189	0.00153605	0	0	0.000512017	0	0.0486416	0.00102403	0.0122884	0	0.00102403	0.0691223	98.9207	0.00153605	0.00716824	0	0.0143365	0.0112644	0	0	0	0	0	0.000512017	0.0235528	0.00563219	0	0.0343051	0.000512017	0	0	0.0030721	0.00102403	0.00460815	0	0
AY.104	0	0	0	0	0	0	0	0	0	0	0	0	0	0	0	0	0	0	0	0	0	0	0	0	0	97.1631	0	0	0	0	0	0	0	0	0	0	0	0.177305	0	0	0	0	0	0	0	0	0	0	0
AY.105	0.144928	0	0	0	0	0	0	0	0	0	0	0	0	0	0	0	0	0	0	0	0	0	0	0	0	99.2754	0	0	0	0.289855	0.289855	0	0	0	0	0	0	0	0	0	0	0	0	0	0	0	0	0	0
AY.106	0	0	0	0	0	0	0	0	0	0	0	0	0	0.302663	0	0	0	0	0	0.0605327	0	0	0	0	0.121065	96.5496	0	0	0	0	0	0	0	0	0	0	0	0	0	0	0	0	0	0	0	0	0	0	0
AY.107	0	0	0	0	0	0	0	0	0	0	0	0	0.0439174	0	0	0	0	0	0	0	0	0	0	0	0.0878349	93.5002	0	0	0	0	0	0	0	0	0	0	0	0	0	0	0.0439174	0	0	0	0	0	0	0	0
AY.108	0	0	0	0	0	0	0	0	0	0	0	0.130208	0	0.130208	0	0	0	0	0	0	0	0.130208	0	0.130208	1.69271	95.7031	0.390625	0	0	0	0	0	0	0	0	0	0	0	0	0	0	0	0	0	0	0	0	0	0
AY.109	0	0	0	0	0	0	0	0	0	0	0	0	0	0.505902	0	0	0	0	0	0	0	0	0	0	0	98.4823	0.0562114	0	0	0	0	0	0	0	0	0	0	0	0	0	0	0	0	0	0	0	0	0	0
AY.11	0	0	0	0	0	0	0	0	0	0	0	0	0	0	0	0	0	0	0	0.114155	0	0	0	0	0	98.6301	0	0	0	0	0	0	0	0	0	0	0	0	0	0	0	0	0	0	0	0	0	0	0
AY.110	0	0	0	0	0	0	0	0	0.0285388	0	0	0	0	0.371005	0	0	0	0	0	0	0	0	0	0	0	98.6301	0	0	0	0	0.0285388	0	0	0	0	0	0	0	0	0	0	0	0.0285388	0	0	0.0285388	0	0	0
AY.111	0	0	0	0	0	0	0	0	0	0	0	0	0	0.0451196	0	0	0	0	0.0150399	0	0	0	0	0	0	99.1277	0	0	0	0	4.97819	0	0	0	0	0	0	0	0	0	0.0300797	0	0	0	0	0	0	0	0
AY.112	0	0	0	0	0	0	0	0	0	0	0	0	0	0	0	0	0	0	0	0	0	0	0	0	0	100	0	0	0	0	0	0	0	0	0	0	0	0	0	0	0	0	0	0	0	0	0	0	0
AY.113	0.0124409	0	0	0	0	0.0248818	0.0124409	0	0	0	0	0	0	0.13685	0	0	0	0	0	0.0373227	0	0.0373227	0	0	0.0124409	98.6439	0	0	0	0.0248818	0	0	0	0	0	0	0	0.0497636	0	0	0.0995272	0	0	0	0	0.0124409	0	0	0
AY.114	0.0761421	0	0	0	0	0	0	0	0	0	0	0	0	0.101523	0	0	0	0	0	0	0	0	0	0	0.126904	98.2234	0.0253807	0.0253807	0	0.0253807	0	0	0	0	0	0	0	0.0253807	0	0	0	0	0	0	0	0	0	0	0
AY.115	0	0	0	0	0	0	0	0	0	0	0	0	0	0	0	0	0	0	0	0	0	0	0	0	0	100	0	0	0	0	0	0	0	0	0	0	0	0	0	0	0	0	0	0	0	0	0	0	0
AY.116	0	0	0	0	0	0	0	0	0	0	0	0	0	0.458453	0.0573066	0	0	0	0	0	0	0	0	0	0	98.6819	0	0	0	0	0	0	0	0	0	0	0	0	0	0	0	0	0	0	0	0	0	0	0
AY.116.1	0	0	0	0	0	0	0	0	0	0	0	0	0	0	0	0	0	0.325145	0	0	0	0	0	0	0	98.4827	0	0	0	0	0	0	0	0	0.0361272	0	0	0.0361272	0	0	0	0	0	0	0	0	0	0	0
AY.117	0.0306216	0	0	0	0	0	0	0	0.0102072	0	0.0102072	0	0	0.204144	0	0	0	0	0	0	0.0102072	0.051036	0	0	0	95.7334	0	2.19455	0	0.0204144	0	0	0	0	0	0	0	0.0102072	0	0	0.0204144	0	0	0	0	0	0.0102072	0	0
AY.118	0.0562311	0	0	0.00702889	0	0	0	0	0	0	0.00702889	0	0	0.154636	0	0	0	0	0	0.00702889	0	0.0210867	0	0.0351444	0.407676	98.7559	0	0	0	0.00702889	0	0	0	0	0	0	0	0.00702889	0	0	0.00702889	0	0	0	0	0	0.00702889	0	0
AY.119	0.0307456	0	0	0	0	0.00614912	0.00307456	0	0	0	0.00614912	0	0	0.162952	0	0	0	0.0153728	0	0.00922367	0.00614912	0.0184473	0	0	0.0645657	99.1606	0.00614912	0	0	0.0614912	0.00922367	0	0	0	0	0	0	0.0891622	0.00307456	0	0.0676403	0	0	0	0.00614912	0.00614912	0	0	0
AY.119.1	0	0	0	0	0	0	0	0	0	0	0	0	0	0.330033	0	0	0	0	0	0	0	0	0	0	0	98.6799	0	0	0	0	0	0	0	0	0	0	0	0	0	0	0	0	0	0	0	0	0	0	0
AY.120	0	0	0	0.00441443	0	0	0	0	0.00441443	0	0	0	0.00441443	0.0176577	0	0	0	0	0	0.0132433	0	0.0132433	0	0	0.00441443	98.6448	0	0	0	0.0441443	0.00441443	0	0	0	0	0	0	0.0132433	0	0	0.15009	0	0.00882885	0	0	0	0	0	0
AY.120.1	0.101249	0	0	0	0	0	0	0	0	0	0	0	0	0.0337496	0	0	0	0	0	0	0	0	0	0	0	95.0051	0	0	0	0	0	0	0	0	0	0	0	0	0	0	0	0	0	0	0	0	0	0	0
AY.120.2	0	0	0	0	0	0	0	0	0	0	0	0	0	0	0	0	0	0	0	0	0	0	0	0	0	98.4749	0	0	0	0	0	0	0	0	0	0	0	0	0	0	0.217865	0	0	0	0	0	0	0	0
AY.120.2.1	0	0	0	0	0	0	0	0	0	0	0	0	0	0	0	0	0	0	0	0	0	0	0	0	0.240385	99.399	0	0	0	0	0	0	0	0	0	0	0	0	0	0	0	0	0	0	0	0	0	0	0
AY.121	0.0449365	0	0	0.00408513	0.00408513	0	0	0	0	0	0	0	0	0.106213	0.00817027	0	0	0.00408513	0.00408513	0.00408513	0.0694473	0.0122554	0	0.114384	0.102128	96.3397	0.0163405	0	0	0	0.00408513	0	0	0	0	0	0	0.00408513	0	0	0	0	0	0	0	0.0490216	0	0	0
AY.121.1	0	0	0	0	0	0	0	0	0	0	0	0	0	0.049776	0	0	0	0	0	0	0	0	0	0	0	99.3031	0	0	0	0	0	0	0	0	0	0	0	0.049776	0	0	0	0	0	0	0	0	0	0	0
AY.122	0.0241145	0	0.00070925	0.00070925	0.00070925	0.00070925	0	0.00070925	0.00212775	0.00070925	0.002837	0.0014185	0.00212775	0.160291	0.00070925	0.00070925	0	0.00070925	0	0.0134758	0.00070925	0.0439735	0.00070925	0.0070925	0.0602863	98.3886	0.005674	0	0.00070925	0.008511	0.0014185	0	0	0	0.00070925	0	0	0.0106388	0	0	0.0489383	0	0.00070925	0	0.00070925	0.0127665	0.0070925	0	0.00070925
AY.122.1	0	0	0	0	0	0	0	0	0	0	0	0	0.0519211	0	0	0	0	0	0	0.0519211	0	0	0	0	0	99.5327	0.0519211	0	0	0	0	0	0	0	0	0	0	0	0	0	0	0	0	0	0	0	0	0	0
AY.123	0	0	0	0	0	0	0	0	0	0	0	0	0	0.143678	0	0	0	0	0	0	0	0	0	0	0	99.4253	0	0	0	0	0	0	0	0	0	0	0	0	0	0	0	0	0	0	0	0	0	0	0
AY.124	0.0290867	0	0	0.04363	0	0	0	0	0	0	0	0	0	5.36649	0	0	0	0	0	0.189063	0	0.0581734	0	0	0.0581734	98.6766	0	0	0	0	0.0145433	0	0	0	0	0	0	0	0	0	0.0290867	0	0	0	0	0	0.0290867	0	0
AY.125	0.00485037	0	0	0	0	0	0	0.00485037	0	0	0	0	0	0.116409	0	0	0	0	0	0.00485037	0	0.0242518	0	0	0.00970073	98.6128	0	0.00485037	0.00485037	0.179464	0.00970073	0	0	0	0	0	0	0.00485037	0	0	0.0291022	0	0	0	0	0	0	0	0
AY.126	0.0229595	0	0	0	0	0	0	0	0	0	0	0	0	0.137757	0	0	0	0	0	0	0.0114797	0.0535721	0	0.0688784	0.0191329	97.1989	0.00765316	0	0.00765316	0.0497455	0	0	0	0	0	0	0	0	0	0	0.0114797	0	0	0	0.00382658	0.0918379	0	0	0
AY.127	0.0294942	0	0	0.00737354	0	0	0.169592	0	0.0294942	0	0	0.00737354	0	0.10323	0	0	0	0	0	0.0147471	0	0.00737354	0	0.670992	0.0221206	97.8322	0.0516148	0	0.00737354	0.0368677	0.00737354	0	0	0	0	0	0	0.00737354	0	0	0.0221206	0	0	0	0.00737354	0.0221206	0	0	0
AY.13	0.021395	0	0	0.0427899	0	0	0	0	0	0	0	0	0	0.0641849	0	0	0	0	0	0.021395	0	0.021395	0	0	0	98.5665	0	0	0	10.89	0	0	0	0	0	0	0	0	0	0	0.0427899	0	0	0	0	0	0	0	0
AY.14	0.0206782	0	0	0.0103391	0	0.0103391	0.0103391	0	0	0	0	0	0	1.40612	0	0	0	0	0.0103391	0.217122	0	0	0	0	0.0103391	98.6456	0	0	0	0.0310174	0	0	0	0	0	0	0	0.0206782	0	0	0	0	0	0	0	0	0	0	0
AY.15	0	0	0	0	0	0	0	0	0	0	0	0	0	0	0	0	0	0	0	0	0	0.257069	0	0	0	99.4859	0	0	0	0	0	0	0	0	0	0	0	0	0	0	0	0	0	0	0	0	0	0	0
AY.16	0	0	0	0	0	0	0	0	0	0	0	0	0	14.3178	0	0	0	0	0	0	0	0.0749625	0	0	0.0749625	96.7016	0	0	0	0	0	0	0	0	0	0	0	0	0	0	0.0749625	0	0	0	0	0	0	0	0
AY.16.1	0	0	0	0	0	0	0	0	0	0	0	0	0	0.188324	0	0	0	0	0	0	0	0	0	0	0	97.9284	0	0	0	0	0	0	0	0	0	0	0	0	0	0	0	0	0	0	0	0	0	0	0
AY.17	0.384615	0	0	0	0	0	0	0	0	0	0	0	0	0	0	0	0	0	0	0	0	0	0	0	0.384615	96.1538	0	0	0	0	0	0	0	0	0	0	0	0	0	0	0	0	0	0	0	0	0	0	0
AY.18	0	0	0	0	0	0	0	0	0	0	0	0	0	0	0	0	0	0	0	0	0	0	0	0	6.25	93.75	0	0	0	0	0	0	0	0	0	0	0	0	0	0	0	0	0	0	0	0	0	0	0
AY.19	0	0	0	0	0	0	0	0	0	0	0	0	0	0.320513	0	0	0	0	0	0	0	0	0	0	0	98.0769	0	0	0	0	0	0	0	0	0	0	0	0	0	0	0	0	0	0	0	0	0	0	0
AY.2	0	0	0	0	0	0	0	0	0	0	0	0	0	0.0990589	0	0	0	0	0	0	0	0	0	0	0	99.4056	0	0	0	0	0	0	0	0	0	0	0	0.0495295	0	0	0	0	0	0	0	0	0	0	0
AY.20	0.031407	0	0	0	0	0	0	0	0.00448672	0	0.00897344	0.00448672	0	0.0942211	0	0	0	0.00897344	0.0269203	0.0179469	0.00897344	0.112168	0	0	0	98.4566	0	0	0	0.0134602	0.0179469	0	0	0	0	0	0	0.0269203	0	0	0.0493539	0	0	0	0.00897344	0	0.00448672	0	0
AY.20.1	0	0	0	0	0	0	0	0	0	0	0	0	0	0	0	0	0	0	0	0	0	0	0	0	0	100	0	0	0	0	0	0	0	0	0	0	0	0	0	0	0	0	0	0	0	0	0	0	0
AY.21	0.245098	0	0	0	0	0	0	0	0	0	0	0	0	1.22549	0	0	0	0	0	0	0	0	0	0	0	98.5294	0	0	0	0	0	0	0	0	0	0	0	0	0	0	0	0	0	0	0	0	0	0	0
AY.22	0	0	0	0	0	0	0	0	0	0	0	0	0	0	0	0	0	0	0	0	0	0	0	0	0	99.7253	0	0	0	0	0	0.274725	0	0	0	0	0	0	0	0	0	0	0	0	0	0	0	0	0
AY.23	0.00788333	0	0.00788333	0.00788333	0	0.00788333	0.0157667	0	0	0	0	0	0.0157667	0.0945999	0	0	0	0	0.00788333	0.0157667	0	0.0157667	0	0	0	99.4245	0	0	0	0	0.00788333	0	0	0	0.00788333	0	0	0.0709499	0	0	0.0157667	0	0	0	0	0	0	0	0
AY.23.1	0	0	0	0	0	0	0	0	0	0	0	0	0	0	0	0	0	0	0	0	0	0	0	0	0	98.3558	0	0	0	0	0	0	0	0	0	0	0	0.149477	0	0	0	0	0	0	0	0	0	0	0
AY.23.2	0	0	0	0	0	0	0	0	0	0	0	0	0	0	0	0	0	0	0	0	0	0.816327	0	0	0	99.1837	0	0	0	0	0	0	0	0	0	0	0	0	0	0	0	0	0	0	0	0	0	0	0
AY.24	0	0	0	0	0	0	0	0	0	0	0	0	0	0.150094	0	0	0	0	0	0	0	0	0	0	0	99.6248	0	0	0	0	0.0375235	0	0	0	0	0	0	0	0	0	0.11257	0	0	0	0	0	0	0	0
AY.25	0.0357053	0	0.000549312	0.00219725	0	0.00109862	0.00164794	0	0.00109862	0	0.00604243	0	0.0115355	0.118102	0	0.00109862	0	0	0	0.00439449	0.00384518	0.0203245	0	0.00109862	0.0631708	99.2101	0.00109862	0.00109862	0	0.0093383	0.00164794	0	0	0	0	0	0.000549312	0.0214232	0.000549312	0	0.0483394	0	0.000549312	0	0.000549312	0	0.00494381	0	0
AY.25.1	0	0	0	0	0	0	0	0	0	0	0	0	0	0	0	0	0	0	0	0	0	0	0	0	0	100	0	0	0	0	0	0	0	0	0	0	0	0	0	0	0	0	0	0	0	0	0	0	0
AY.26	0.0376719	0	0	0.0125573	0	0.00313932	0.00627865	0	0.00627865	0	0.0125573	0.00313932	0.0941797	0.109876	0	0	0	0	0	0.0219753	0	0.0627865	0	0	0.0627865	98.4806	0	0	0	0.0439505	0.0722044	0	0	0	0.00627865	0	0.00313932	0.0219753	0	0	0.0156966	0	0	0	0.00313932	0	0.00941797	0	0
AY.27	0	0	0.0054487	0	0	0	0	0	0	0	0.0054487	0	0.0054487	0.0926279	0	0.0054487	0	0	0	0	0	0.0054487	0	0	0	99.9292	0	0	0	0	0	0	0	0	0	0	0	0.0163461	0	0	0.0217948	0	0	0	0	0	0	0	0
AY.28	0	0	0	0	0	0	0	0	0	0	0	0	0	0.625	0	0	0	0	0	0	0	0	0	0	0	99.6875	0	0	0	0	0	0	0	0	0	0	0	0	0	0	0	0	0	0	0	0	0	0	0
AY.29	0	0	0	0.00248287	0	0.00124143	0	0	0	0	0	0	0	0.0223458	0	0	0	0.00124143	0	0.0074486	0	0	0	0	0	99.9826	0	0	0	0.630649	0	0	0	0	0	0	0	0.00124143	0	0	0.0595888	0	0	0	0.00248287	0	0	0	0
AY.29.1	0	0	0	0	0	0	0	0	0	0	0	0	0	0	0	0.0194477	0	0	2.83936	0.116686	0.0194477	0.0194477	0	0	0	91.6764	0	0	0	0.0388954	0	0	0	0	0	0	0	0	0	0	0.0194477	0	0	0	0	0	0	0	0
AY.3	0.0664926	0	0	0	0	0	0.00195567	0	0.005867	0	0.000977833	0.0146675	0.00391133	0.185788	0	0	0	0.000977833	0	0.0185788	0.000977833	0.005867	0	0	0.0420468	99.0095	0	0	0	0.0146675	0.00782266	0	0	0	0	0	0	0.0244458	0.000977833	0	0.0459581	0	0.305084	0	0	0	0.00391133	0	0
AY.3.1	0.0303736	0	0	0	0	0	0	0	0	0	0	0	0.0101245	0.141743	0	0	0	0	0	0	0	0.0101245	0	0.0101245	0.161993	99.0787	0	0	0	0.0202491	0.0303736	0	0	0	0	0	0.0101245	0.0101245	0	0	0.0809963	0	0	0	0	0	0	0	0
AY.30	0.0774893	0	0	0	0	0	0	0	0.309957	0	0	0	0	0.542425	0	0	0	0	0	0.0774893	0	0.0387447	0	0	0	90.2751	0	0	0	0	0	0	0	0	0	0	0	0.0387447	0	0	0.0774893	0	0	0	0	0	0.0387447	0	0
AY.31	0	0	0	0	0	0	0	0	0	0	0	0	0	2.22222	0	0	0	0	0	0	0	0	0	0	0	93.3333	0	0	0	0	0	0	0	0	0	0	0	0	0	0	0	0	0	0	0	0	0	0	0
AY.32	0	0	0	0	0	0	0	0	0	0	0	0	0	0	0	0	0	0	0	0	0	0.503018	0	0	0	96.9819	0	0	0	0	0.402414	0	0	0	0	0	0	0.100604	0	0	0.201207	0	0	0	0	0	0	0	0
AY.33	0.0124789	0	0	0.00623947	0	0	0	0	0	0.00623947	0	0	0.0124789	0.0623947	0	0	0	0	0	0.00623947	0	0.00623947	0	0.0374368	0.0935921	98.6336	0.0124789	0	0	0.0187184	0	0	0	0	0	0	0	0.0311974	0	0	0.0436763	0	0	0	0	0.11855	0	0	0
AY.34	0	0	0	0	0	0	0	0	0	0	0	0	0	0.241975	0	0	0	0	0	0	0	0.0161316	0	0.0161316	0.0967898	97.9997	0	0	0.0161316	0	0	0	0	0	0	0	0	0	0	0	0.0806582	0	0	0	0	0	0	0	0
AY.34.1	0.023855	0	0	0	0	0	0	0	0	0	0	0	0	0.691794	0	0	0	0	0	0	0	0	0	0	0.0954198	99.2128	0	0	0	0.28626	0.023855	0	0	0	0	0	0	0	0.0477099	0	0	0	0	0	0	0	0	0	0
AY.34.1.1	0.144509	0	0	0	0	0	0	0	0	0	0	0	0	0.0722543	0	0	0	0	0	0	0	0	0	0	0	99.1329	0	0	0	0	0	0	0	0	0	0	0	0	0	0	0	0	0	0	0	0	0	0	0
AY.34.2	0	0	0	0	0	0	0	0	0	0	0	0	0	0.111982	0	0	0	0	0	0	0	0	0	0	0	99.4401	0	0	0	0	0	0	0	0	0	0	0	0	0	0	0	0	0	0	0	0	0	0	0
AY.35	0.0295072	0	0.0295072	0	0	0	0.0885217	0	0	0	0.0295072	0	0	0.236058	0	0	0	0	0	0	0	0	0	0.0295072	0.295072	99.4394	0	0	0	0.0295072	0	0	0	0	0	0	0	0	0	0	0.0295072	0	0	0	0	0	0	0	0
AY.36	0.0509061	0	0	0	0	0	0	0	0	0	0	0	0	0.325799	0	0	0	0.0101812	0	0.0305437	0	0.0203625	0	0	0.0203625	98.9412	0	0	0	0	0	0	0	0	0	0	0	0.0101812	0	0	0.0814498	0	0	0	0.0203625	0	0	0	0
AY.37	0	0	0	0	0	0	0	0	0	0	0	0	0	0.0894055	0	0	0	0	0	0	0	0.0447027	0	0	0.178811	98.7036	0	0	0	0	0	0	0	0	0	0	0	0	0	0	0.0447027	0	0	0	0	0	0	0	0
AY.38	0	0	0	0	0	0	0	0	0	0	0	0	0	0.52521	0	0	0	0	0	0.210084	0	0	0	0	0	99.2647	0	0	0	0	0	0	0	0	0	0	0	0	0	0	0.210084	0	0	0	0	0	0	0	0
AY.39	0.043266	0	0	0	0	0	0	0	0.0154521	0	0.00618085	0.00309043	0.00309043	0.176154	0	0.00309043	0	0	0.00309043	0.0185426	0	0	0	0	0.0556277	98.8782	0	0	0	0.00618085	0.00927128	0.00309043	0	0	0	0	0	0.00618085	0	0	0.0309043	0	0	0	0	0	0	0	0
AY.39.1	0.00449924	0	0	0	0	0	0	0	0	0	0	0	0	0.0224962	0	0	0	0	0	0.0134977	0.00449924	0	0	0	0.0179969	99.4511	0	0.00449924	0	0.00449924	0.00449924	0	0	0	0	0	0	0.0179969	0	0	0	0	0	0	0	0	0.00899847	0	0
AY.39.1.1	0	0	0	0	0	0	0	0	0	0	0	0	0	0.0257136	0	0	0	0	0	0	0	0	0	0	0	99.9229	0	0	0	0	0	0	0	0	0	0	0	0	0	0.0257136	0	0	0	0	0	0	0	0	0
AY.39.2	0	0	0	0	0	0	0	0	0	0	0	0.180505	0	0	0	0	0	0	0	0	0	0	0	0	0	99.3682	0	0	0	0	0	0	0	0	0	0	0	0	0	0	0	0	0	0	0	0	0	0	0
AY.4	0.00314846	0	0.000157423	0.00157423	0.000314846	0.000157423	0.000787115	0	0.00236135	0	0.000157423	0.000944538	0.0443933	0.0588762	0.00220392	0	0	0.00314846	0	0.0467546	0.000472269	0.00535238	0	0	0.00220392	98.723	0.000314846	0.000314846	0.000157423	0.0125938	0.00944538	0	0	0	0.0166868	0	0.000629692	0.110196	0.00755631	0	0.0329014	0	0	0	0.00188908	0.00267619	0.00299104	0	0
AY.4.1	0	0	0	0	0	0	0	0	0	0	0	0	0	0.365154	0	0	0	0.0782473	0	0	0	0	0	0	0.10433	98.9045	0	0	0	0.0260824	0	0	0	0	0	0	0	0	0	0	0	0	0	0	0	0	0	0.0260824	0
AY.4.2	0.00149038	0	0	0.00596152	0	0	0	0	0	0	0	0.00149038	0	0	0.00447114	0.00149038	0	0	0	0.00596152	0	0	0	0	0.00149038	99.6498	0	0	0	0.00894228	0	0	0	0	0	0	0	0.011923	0.0506729	0	0.15649	0	0	0	0.00596152	0.0298076	0.00447114	0	0
AY.4.2.1	0	0	0	0	0	0	0	0	0	0	0.00747496	0.00747496	0	0	0	0	0	0	0	0.0149499	0	0.0149499	0	0	0	99.7683	0	0	0	0.119599	0.0224249	0	0	0	0	0	0	0.0149499	0	0	0	0	0	0	0	0	0.00747496	0	0
AY.4.2.2	0.00476281	0	0	0	0	0	0.00476281	0	0	0	0	0	0	0	0	0	0	0	0	0.0428653	0	0	0	0	0	99.7761	0	0	0	0	0	0	0	0	0	0	0.00476281	0.49057	0	0	0.0142884	0	0	0	0	0	0	0	0
AY.4.2.3	0	0	0	0	0	0	0	0	0.0496524	0	0	0	0	0	0	0	0	0	0	0	0	0	0	0	0.0496524	99.2552	0	0	0	0	0.0248262	0	0	0	0	0	0	0	0	0	0	0	0	0	0	0	0	0	0
AY.4.3	0	0	0	0	0	0	0	0	0	0	0	0	0	0	0	0	0	0	0	0	0	0	0	0	0.0718391	98.4195	0	0	0	0	0	0	0	0	0	0	0	0	0	0	0	0	0	0	0	0	0	0	0
AY.4.4	0.0419992	0	0	0	0	0	0	0	0	0	0	0.0419992	0.461991	0.713986	0	0	0	0	0	0	0	0.0419992	0	0	0.125997	98.782	0	0	0	0	0	0	0	0	0	0	0	0.0419992	0	0	0.0839983	0	0	0	0.209996	0.923982	0	0	0
AY.4.5	0	0	0	0	0	0	0	0	0	0	0	0	0	0.090631	0	0	0	0	0	0.0226578	0	0.0113289	0	0	0	99.3882	0	0	0	0.0113289	0.0566444	0	0	0	0	0	0	0	0	0	0.0226578	0	0	0	0	0	0	0	0
AY.4.6	0	0	0	0	0	0	0	0	0	0	0	0	0	0.0310704	0	0	0	0	0	0.0155352	0	0	0	0	0.038838	99.4019	0	0	0	0	0.0155352	0	0	0	0	0	0	0	0	0	0	0	0	0	0	0	0.00776759	0	0
AY.40	0	0	0	0	0	0	0	0	0	0	0	0	0	0.0859845	0	0	0	0	0	0	0	0	0	0	0	99.6561	0	0	0	0.0859845	0	0	0	0	0	0	0	0	0	0	0	0	0	0	0	0	0	0	0
AY.41	0	0	0	0	0	0	0	0	0	0	0	0	0	0	0	0	0.0330033	0	0	0	0.0330033	0	0	0	0.132013	97.5578	0	0	0	0	0	0	0	0	0	0	0	0	0	0	0	0	0	0	0	0	0	0	0
AY.42	0.010605	0	0	0	0	0	0	0	0	0.00530251	0	0	0.00530251	0.111353	0	0.00530251	0.00530251	0	0	0.02121	0	0.0689326	0	0.00530251	0.339361	97.8048	0.00530251	0	0	0.00530251	0	0	0	0	0	0	0	0.00530251	0	0	0.00530251	0	0	0	0.00530251	0.010605	0.010605	0	0
AY.43	0.0193436	0	0	0.00101809	0	0.00203617	0.00152713	0	0.00305426	0	0	0.00152713	0.00305426	0.129806	0	0	0	0.000509043	0.000509043	0.0152713	0.00203617	0.0447958	0	0.00559947	0.0361421	98.872	0.00610852	0.00152713	0.00254522	0.0544676	0.0147623	0	0	0	0.000509043	0	0	0.0152713	0	0	0.0269793	0	0	0	0.00203617	0.023416	0.00305426	0	0
AY.43.1	0	0	0	0	0	0	0	0	0	0	0	0	0	0	0	0	0	0	0	0	0	0	0	0	0	98.2169	0	0	0	0	0	0	0	0	0	0	0	0	0	0	0	0	0	0	0	0	0	0	0
AY.43.2	0	0	0	0	0	0	0	0	0	0	0	0	0	0	0	0	0	0	0	0	0	0	0	0	0	98.9691	0	0	0	0	0	0	0	0	0	0	0	0	0	0	0	0	0	0	0	0	0.343643	0	0
AY.43.3	0	0	0	0	0	0	0	0	0	0	0	0	0.0669792	0.0669792	0	0	0	0	0	0	0.0669792	0	0	0	0.200938	98.3255	0	0	0	0	0	0	0	0	0	0	0	0	0	0	0	0	0	0	0	0	0	0	0
AY.43.4	0	0	0	0	0	0	0	0	0	0	0	0	0	0.0385951	0	0	0	0.0385951	0	0	0	0	0	0	0	99.1123	0	0	0	0.0385951	0	0	0	0	0	0	0	0	0	0	0	0	0	0	0	0	0	0	0
AY.43.5	0	0	0	0	0	0	0	0	0	0	0	0	0	0	0	0	0	0	0	0	0	0	0	0	0	100	0	0	0	0	0	0	0	0	0	0	0	0	0	0	0	0	0	0	0	0	0	0	0
AY.44	0.0349762	0	0	0.000613617	0	0.00245447	0	0	0.000613617	0	0.00429532	0	0.00552256	0.147268	0	0	0	0.00797703	0	0.0386579	0.00184085	0.0171813	0	0	0.0638162	98.0904	0	0.00122723	0.000613617	0.00613617	0.00184085	0	0	0	0	0	0	0.0177949	0.00122723	0	0.0564528	0	0	0	0.000613617	0	0.00306809	0	0
AY.45	0	0	0	0	0	0	0	0	0.0233918	0	0	0	0	0.538012	0	0	0	0.0467836	0	0.0701754	0	0.0233918	0	0.0233918	0.187135	97.1228	0	0	0	0.0233918	0	0	0	0	0	0	0	0	0	0	0.210526	0	0	0	0	0	0.0233918	0	0
AY.46	0.0243992	0	0	0	0	0	0	0	0	0	0	0	0.0121996	0.121996	0	0	0	0	0	0.0365988	0	0	0	0	0.0121996	98.7068	0	0	0	0.0121996	0.207393	0	0	0	0	0	0	0	0	0	0.158595	0	0	0	0	0	0	0	0
AY.46.1	0	0	0	0	0	0	0	0	0	0	0	0	0	0	0	0	0	0	0	0	0	0	0	0	0.10101	99.1919	0	0	0	0	0	0	0	0	0	0	0	0	0	0	0	0	0	0	0	0	0	0	0
AY.46.2	0	0	0	0	0	0	0	0	0	0	0	0	0	0.429492	0	0	0	0	0	0	0	0	0	0	0	96.6356	0	0	0	0.071582	0	0	0	0	0	0	0	0	0	0	0	0	0	0	0	0	0.071582	0	0
AY.46.3	0	0	0	0	0	0	0	0	0	0	0	0	0	0	0	0	0	0	0	0	0	0	0	0	0	99.3691	0	0	0	0	0	0	0	0	0	0	0	0	0	0	0	0	0	0	0	0	0	0	0
AY.46.4	0.0241663	0	0	0	0	0	0	0	0	0	0	0	0	0	0	0	0	0	0	0	0	0.0241663	0	0	0.0966651	98.8159	0	0	0	0	0.0241663	0	0	0	0	0	0	0.0483325	0	0	0	0	0	0	0	0	0	0	0
AY.46.5	0	0	0	0	0	0	0.0110497	0	0	0	0	0	0	0.0220994	0	0	0	0	0	0	0	0	0	0	0	99.6022	0	0	0	0	0	0	0	0	0	0	0	0.0110497	0	0	0.0883978	0	0	0	0	0	0.0110497	0	0
AY.46.6	0.0107875	0	0	0	0	0	0	0	0.00539374	0	0	0	0.0161812	0.12945	0	0	0	0	0	0.00539374	0.00539374	0.0323625	0	0	0.0269687	97.6429	0	0	0.00539374	0.0107875	0	0	0	0	0	0	0	0.0161812	0	0	0.021575	0	0	0	0	0.0107875	0	0	0
AY.47	0.0297206	0	0	0	0	0.00660458	0.00990688	0	0	0	0.00330229	0	0.00330229	0.0528367	0	0	0	0	0	0	0	0.00990688	0	0.00660458	0.145301	98.9499	0	0	0	0.00330229	0.00660458	0	0	0	0	0	0	0	0.00330229	0	0.0363252	0	0	0	0	0	0.00990688	0	0
AY.48	0	0	0	0	0	0	0	0	0	0	0	0	0	0.087184	0	0	0	0	0	0	0	0	0	0	0	99.8256	0	0	0	0	0	0	0	0	0	0	0	0	0	0	0	0	0	0	0	0	0	0	0
AY.49	0	0	0	0	0	0	0	0	0	0	0	0	0	0	0	0	0	0	0	0	0	0	0	0.507614	1.01523	95.4315	0	0	0	0	0	0	0	0	0	0	0	0	0	0	0	0	0	0	0	0	0	0	0
AY.5	0.00509502	0	0	0.00254751	0	0	0	0	0.00254751	0	0	0	0	0.52224	0	0	0	0	0	0.00764253	0	0	0	0	0.00509502	98.9606	0.00509502	0	0	0.0254751	0	0	0	0	0	0	0	0.0152851	0	0	0.01019	0	0	0	0	0.00254751	0.00509502	0	0
AY.5.1	0.529101	0	0	0	0	0	0	0	0	0	0	0	0	0	0	0	0	0	0	0	0	0	0	0	0	98.9418	0	0	0	0	0	0	0	0	0	0	0	0	0	0	0	0	0	0	0	0	0	0	0
AY.5.2	0	0	0	0	0	0	0	0	0	0	0	0	0	0	0	0	0	0	0	4.24929	0	0	0	0	0	95.4674	0	0	0	0	0	0	0	0	0	0	0	0	0	0	0	0	0	0	0	0	0	0	0
AY.5.3	0	0	0	0	0	0	0	0	0	0	0	0	0	0.192604	0	0	0	0	0	0	0	0	0	0	0.385208	99.037	0	0	0	0	0	0	0	0	0	0	0	0.115562	0	0	0	0	0	0	0	0	0	0	0
AY.5.4	0	0	0	0	0	0	0	0	0	0	0	0	0	0.180701	0	0	0	0	0	0	0	0	0	0	0.0361402	98.8797	0	0	0	0	0	0	0	0	0	0	0	0.0361402	0	0	0.0722804	0	0	0	0	0	0	0	0
AY.50	0	0	0	0	0	0	0	0	0	0	0	0	0	0.34188	0	0	0	0	0	0	0	0	0	0	0	99.0598	0	0	0	0	0	0	0	0	0	0	0	0	0	0	0	0	0	0	0	0	0	0	0
AY.51	0	0	0	0	0	0	0	0	0	0	0	0	0	0.625559	0	0	0	0	0	0	0	0.0893655	0	0	0.0893655	95.6211	0	0	0	0	0	0	0	0	0	0	0	0	0	0	0	0	0	0	0	0	0	0	0
AY.52	0.15748	0	0	0	0	0	0	0	0	0	0	0	0	0.472441	0	0	0	0	0	0	0	0	0	0	0	98.5827	0	0	0	0	0	0	0	0	0	0	0	0	0	0	0	0	0	0	0	0	0	0	0
AY.53	0	0	0	0	0	0	0	0	0	0	0	0	0	0.61627	0	0	0	0	0	0	0	0	0	0	0.0410846	96.3435	0	0	0	0	0.0410846	0	0	0	0	0	0	0	0	0	0	0	0	0	0	0	0	0	0
AY.54	0.0117841	0	0	0	0	0	0	0	0	0	0.0235682	0	0	1.95616	0	0	0	0	0	0	0	0.0117841	0	0	0.0353523	97.9142	0	0	0	0.0942729	0.153193	0	0	0	0	0	0	0	0	0	0.0235682	0	0	0	0	0	0.0117841	0	0
AY.55	0	0	0	0	0	0	0	0	0	0	0	0	0	0	0	0	0	0	0	0	0	0	0	0	0.947867	98.1043	0	0	0	0	0	0	0	0	0	0	0	0	0	0	0	0	0	0	0	0	0	0	0
AY.56	0	0	0	0	0	0	0	0	0	0	0	0	0	1.57658	0	0	0	0	0	0	0	0	0	0	0	98.8739	0	0	0	0	0	0	0	0	0	0	0	0	0	0	0	0	0	0	0	0	0	0	0
AY.57	0	0	0	0	0	0	0	0	0	0	0	0	0	0.377155	0	0	0	0	0	0	0	0	0	0	0.0538793	99.8384	0	0	0	0	0	0	0	0	0	0	0	0	0	0	0	0	0	0	0	0	0	0	0
AY.58	0	0	0	0	0	0	0	0	0	0	0	0	0	0.161031	0	0	0	0	0	0	0	0	0	0	0	98.2287	0	0	0	0	0	0	0	0	0	0	0	0	0	0	0	0	0	0	0	0	0	0	0
AY.59	0.101729	0	0	0	0	0	0	0	0	0	0	0	0	0.356053	0	0	0	0	0	0.101729	0	0.152594	0	0	0	98.2706	0	0.0508647	0	0	0	0	0	0	0	0	0	0.0508647	0	0	0.0508647	0	0	0	0	0	0	0	0
AY.6	0	0	0	0.00462129	0	0	0	0	0	0	0	0	0	0.00462129	0	0	0	0	0	0.101668	0	0.00924257	0	0	0	98.5628	0	0	0	0.00924257	0.0184851	0	0	0	0	0	0	0.00924257	0	0	0.00462129	0	0	0	0	0	0.0138639	0	0
AY.60	0	0	0	0	0	0	0	0	0	0	0	0	0	0	0	0	0	0	0	0	0	0	0	0	0	98.7775	0	0	0	0	0	0	0	0	0	0	0	0	0	0	0	0	0	0	0	0	0	0	0
AY.61	0.0681199	0	0	0	0	0	0	0	0.01703	0	0	0	0.01703	0.442779	0	0	0	0	0.01703	0.01703	0.01703	0.0510899	0	0.01703	0.11921	96.2534	0	0	0	0	0.01703	0	0	0	0	0	0	0.01703	0	0	0.0340599	0	0	0	0	0	0.0340599	0	0
AY.62	0	0	0	0	0	0	0	0	0	0	0	0	0	0	0	0	0	0.127632	0	0	0	0	0	0	0	98.9151	0.0638162	0	0	0	0	0	0	0	0	0	0	0	0	0	0	0	0	0	0	0	0	0	0
AY.63	0	0	0	0	0	0	0	0	0	0	0	0	0	0	0	0	0	0	0	0	0	0	0	0	0	99.9585	0	0	0	0	0	0	0	0	0	0	0	0.0414766	0	0	0	0	0	0	0	0	0	0	0
AY.64	0.150602	0	0	0	0	0	0	0	0	0	0	0	0	0.0753012	0	0	0	0	0	0	0	0	0	0	0	98.9458	0	0	0	0	0	0	0	0	0	0	0.0753012	0.150602	0	0	0.0753012	0	0	0	0	0	0	0	0
AY.65	0	0	0	0	0	0	0	0	0	0	0	0	0.207612	0.207612	0	0	0	0	0	0	0	0	0	0	0.484429	98.2699	0	0	0	0	0	0	0	0	0	0	0	0	0	0	0.415225	0	0	0	0	0	0	0	0
AY.66	0	0	0	0	0	0	0	0	0	0	0	0	0	0.132802	0	0	0	0	0	0	0	0	0	0	0.132802	99.6016	0	0	0	0	0	0	0	0	0	0	0	0	0	0	0	0	0	0	0	0	0	0	0
AY.67	0.139373	0	0	0	0	0	0	0	0	0	0.0696864	0	0	0.696864	0	0	0	0	0	0.0696864	0	0	0	0	0	94.216	0	0	0	0	0	0	0	0	0	0	0	0	0	0	0.0696864	0	0	0	0	0	0.0696864	0	0
AY.68	0	0	0	0	0	0	0	0	0	0	0	0	0	0.312361	0	0	0	0	0	0	0	0.133869	0	0	0.0446229	95.0022	0	0	0	0	0	0	0	0	0	0	0	0	0	0	0	0	0	0	0	0	0	0	0
AY.69	0	0	0	0	0	0	0	0	0	0	0	0	0	0.0830134	0	0	0	0	0	0.06226	0	0	0	0.0103767	0	95.2682	0	0.207533	0.0207533	0	0	0	0	0	0	0	0	0	0	0.0207533	0.290547	0	0	0	0	0	0	0	0
AY.7	0	0	0	0	0	0	0	0	0	0	0	0	0	0.120106	0	0.0240211	0	0.0480423	0	0	0	0	0	0	0	98.6548	0	0	0	0	0.0240211	0	0	0	0	0	0	0	0	0	0.0240211	0	0	0	0	0	0	0	0
AY.7.1	0	0	0	0	0	0	0	0	0	0	0	0	0	0.0360014	0	0	0	0	0	0	0.0120005	0.0120005	0	0	0.0360014	99.148	0	0	0	0.24001	0	0	0	0	0	0	0	0	0	0	0	0	0	0	0	0	0	0	0
AY.7.2	0.0648088	0	0	0	0	0	0	0	0	0	0	0	0	0.0648088	0	0.0648088	0	0	0	0	0	0	0	0	0	98.8983	0	0	0	0	0	0	0	0	0	0	0	0.0648088	0	0	0	0	0	0	0	0.259235	0.0648088	0	0
AY.70	0	0	0	0	0	0	0	0	0	0	0	0	0	0.179764	0	0	0	0	0	0	0	0.231125	0	0	0.0256805	97.7658	0.0256805	0	0	0	0	0	0	0	0	0	0	0.0513611	0	0	0.0256805	0	0	0	0	0	0	0	0
AY.71	0	0	0	0	0	0	0	0	0	0	0	0	0	0.575264	0	0	0	0	0	0	0.0958773	0	0	0.958773	0.191755	95.4938	0	0.383509	0	0	0.287632	0	0	0	0	0	0	0	0	0	0	0	0	0	0	0	0	0	0
AY.72	0	0	0	0	0	0	0	0	0	0	0	0	0	0	0	0	0	0	0	0	0	0	0	0	0	99.7824	0	0	0	0	0	0	0	0	0	0	0	0	0	0	0	0	0	0	0	0.435256	0	0	0
AY.73	0	0	0	0	0	0	0	0	0	0	0	0	0	0	0	0	0	0	0	0.0866551	0	0	0	0.0866551	0	98.8735	0.0866551	0	0	0	0	0	0	0	0	0	0	0.0866551	0	0	0	0	0	0	0	0	0.0866551	0	0
AY.74	0	0	0.0235627	0	0	0	0	0	0	0	0.0117813	0	0.0117813	0.223845	0	0	0	0	0.0117813	0.035344	0	0	0	0	0.0117813	99.0457	0	0	0	0.0117813	0	0	0	0	0	0	0	0.0117813	0	0	0.0471254	0	0	0	0	0	0.0117813	0	0
AY.75	0.0417861	0	0.00596944	0.00596944	0	0.0119389	0	0	0	0	0.00596944	0	0.0119389	0.113419	0	0	0	0	0	0.00596944	0	0.119389	0	0	0.0358166	98.7643	0.00596944	0	0	0.00596944	0	0	0	0	0	0	0	0.125358	0	0	0.0119389	0	0	0	0	0	0.0119389	0	0
AY.75.2	0	0	0	0	0	0	0	0	0	0	0	0	0	0.298507	0	0	0	0	0	0	0	0	0	0	0.298507	99.1045	0	0	0	0	0	0	0	0	0	0	0	0.298507	0	0	0	0	0	0	0	0	0	0	0
AY.75.3	0	0	0	0	0	0	0	0	0	0	0	0	0	0	0	0	0	0	0.429185	0	0	0	0	0	0	99.5708	0	0	0	0	0	0	0	0	0	0	0	0	0	0	0	0	0	0	0	0	0	0	0
AY.76	0	0	0	0	0	0	0	0	0	0	0	0	0	0.142552	0	0	0	0	0	0	0	0	0	0	0	100	0	0	0	0	0	0	0	0	0	0	0	0	0	0	0.142552	0	0	0	0	0	0	0	0
AY.77	0	0	0	0	0	0	0	0	0	0	0	0	0	0	0	0	0	0	0	0	0	0	0	0	0.182482	97.8102	0	0	0	0	0	0	0	0	0	0	0	0	0	0	0	0	0	0	0	0	0	0	0
AY.78	0	0	0	0	0	0	0	0	0	0	0	0	0	6.34218	0	0	0	0	0	0	0	0	0	0	0.147493	97.1976	0	0	0	0.294985	0	0	0	0	0	0	0	0	0	0	0	0	0	0	0	0	0	0	0
AY.79	0.186047	0	0	0	0	0	0	0	0	0	0	0	0	0	0	0	0	0	0	0	0	0	0	0	0	99.5349	0	0	0	0	0	0	0	0	0	0	0	0	0	0	0.186047	0	0	0	0	0	0	0	0
AY.8	0	0	0	0	0	0	0	0	0	0	0	0	0	0	0	0	0	0	0	0	0	0	0	0	0	99.2248	0	0	0	0	0	0	0	0	0	0	0	0	0	0	0	0	0	0	0	0	0	0	0
AY.80	0	0	0	0	0	0	0	0	0	0	0	0	0	0	0	0	0	0	0	0	0	0	0	0	0	99.5483	0	0	0	0	0	0	0	0	0	0	0	0	0	0	0	0	0	0	0	0	0	0	0
AY.81	0	0	0	0	0	0	0	0	0	0	0	0	0	0.22779	0	0	0	0	0	0	0	0	0	0	0	92.7107	0	0	0	0	0	0	0	0	0	0	0	0	0	0	0	0	0	0	0	0	0	0	0
AY.82	0	0	0	0	0	0	0	0	0	0	0	0	0	0	0	0	0	0	0	0	0	0	0	0	0	97.6247	0	0	0	0	0	0	0	0	0	0	0	0	0	0	0.23753	0	0	0	0	0	0	0	0
AY.83	0.291971	0	0	0	0	0	0	0	0.145985	0	0	0	0	0	0	0	0	0	0	1.45985	0	0.145985	0	0	0	97.5182	0	0	0	0	0	0	0	0	0	0	0	0	0	0	0	0	0	0	0	0	0	0	0
AY.84	0.140944	0	0	0	0	0	0	0	0	0	0	0	0	0	0	0	0	0	0	0	0	0.211416	0	0.140944	0.211416	98.3791	0	0	0	0.0704722	0	0	0	0	0	0	0	0	0	0	0	0	0	0	0	0	0	0	0
AY.85	0.168256	0	0	0	0	0	0	0	0.168256	0	0	0	0	0.0841279	0	0	0	0	0	0	0	0	0	0	0	97.6164	0	0	0	0	0.168256	0	0	0	0	0	0	0	0	0	0.0841279	0	0	0	0	0	0	0	0
AY.86	0	0	0	0	0	0	0	0	0	0	0	0	0	0.0978474	0	0	0	0	0	0	0	0	0	0	0	99.6086	0	0	0	0	0	0	0	0	0	0	0	0	0	0	0	0	0	0	0	0	0	0	0
AY.87	0	0	0	0	0	0	0	0	0	0	0	0	0	0	0	0	0	0	0	0	0	0	0	0	0.215517	96.9828	0	0	0	0	0.107759	0	0	0	0	0	0	0	0	0	0	0	0	0	0	0	0	0	0
AY.88	0	0	0	0	0	0	0	0	0	0	0	0	0	0	0	0	0	0	0	0	0	0	0	0	0	98.7406	0	0	0	0	0	0	0	0	0	0	0	0	0	0	0	0	0	0	0	0	0	0	0
AY.89	0	0	0	0	0	0	0	0	0	0	0	0	0	0.226244	0	0	0	0	0	0	0	0	0	0	0	98.8688	0	0	0	0	0	0	0	0	0	0	0	0	0	0	0	0	0	0	0	0	0	0	0
AY.9	0	0	0	0	0	0	0	0	0	0	0	0	0.00758725	0.0151745	0	0	0	0	0	0.0227618	0	0.0227618	0	0	0.00758725	97.8983	0	0	0	0	0	0	0	0	0	0	0	0	0	0	0	0	0	0	0	0.00758725	0	0	0
AY.9.2	0.0268926	0	0	0	0	0.00224105	0.00224105	0	0.00224105	0	0	0	0.00672314	0.0560262	0	0	0	0	0	0.0246515	0.0717135	0.0515441	0	8.54959	0.34288	89.5948	0.273408	0	0.0739546	0.0112052	0.0246515	0	0	0	0	0	0	0	0	0.00224105	0.0291336	0	0	0	0	0.0448209	0.00672314	0	0
AY.9.2.1	0	0	0	0	0	0	0	0	0	0	0	0	0	0	0	0	0	0	0	0	0	0	0	0	0	100	0	0	0	0	0	0	0	0	0	0	0	0	0	0	0	0	0	0	0	0	0	0	0
AY.90	0	0	0	0	0	0	0	0	0	0	0	0	0	0.0639386	0	0	0	0	0	0	0	0	0	0	0	98.0179	0	0	0	0	0	0	0	0	0	0	0	0.0639386	0	0	0.0639386	0	0	0	0	0	0	0	0
AY.91	0	0	0	0	0	0	0	0	0	0	0	0	0	0.207039	0	0	0	0	0	0	0	0	0	0	0.10352	96.9979	0	0	0	0.10352	0	0	0	0	0	0	0	0.10352	0	0	0	0	0	0	0	0	0	0	0
AY.91.1	0	0	0	0	0	0	0	0	0	0	0	0	0	0	0	0	0	0	0	0	0	0	0	0	0	99.5495	0	0	0	0	0	0	0	0	0	0	0	0	0	0	0	0	0	0	0	0	0	0	0
AY.92	0	0	0	0	0	0	0	0	0	0	0	0	0	0.0705965	0	0	0.0352983	0	0	0	0	0.0352983	0	0	0.0705965	99.0822	0	0	0	0.0705965	0	0	0	0	0	0	0	0	0	0	0.105895	0	0	0	0	0.0352983	0	0	0
AY.93	0	0	0	0	0	0	0	0	0	0	0	0.113314	0	0	0	0	0	0	0	0	0	0.0283286	0	0	0	99.8867	0	0	0	0	0.0283286	0	0	0	0	0	0	0	0	0	0	0	0	0	0	0	0	0	0
AY.94	0	0	0	0	0	0	0	0	0	0	0	0	0	0	0	0	0	0	0	0.0554939	0	0.0554939	0	0	0	98.4462	0	0.0554939	0	0	0	0	0	0	0	0	0	0	0	0	0.221976	0	0	0	0	0.0554939	0	0	0
AY.95	0	0	0	0	0	0	0	0	0	0	0	0	0	0.87146	0	0	0	0	0	0	0	0.217865	0	0	0	98.0392	0	0	0	0	0	0	0	0	0	0	0	0	0	0	0	0	0	0	0	0	0	0	0
AY.96	0	0	0	0	0	0	0	0	0	0	0	0	0	0	0	0	0	0	0	0	0	0	0	0	0	95.5556	0	0	0	0	0	0	0	0	0	0	0	0	0	0	0	0	0	0	0	0	0	0	0
AY.97	0	0	0	0	0	0	0	0	0	0	0	0	0	0	0	0	0	0	0	0	0	0	0	0	0	94.469	0	0	0.221239	0	0	0	0	0	0	0	0	0	0	0	0	0	0	0	0	0	0	0	0
AY.98	0.00309972	0	0	0	0	0	0	0	0	0	0	0.00619944	0.00309972	0.282074	0	0	0	0	0	0.0929915	0	0.00619944	0	0	0.00929915	99.3677	0	0	0	0.127088	0	0	0	0	0	0	0	0.00929915	0	0	0.0340969	0	0	0	0.00309972	0	0.00309972	0	0
AY.98.1	0.0053749	0	0	0	0	0	0	0	0	0	0	0.00268745	0.0134372	0.0403117	0	0.00268745	0	0	0	0.0188121	0.475679	0.0214996	0	0.370868	0.0403117	98.2209	0.0618113	0	0.0053749	0.0053749	0.00806235	0	0	0	0	0	0	0.0214996	0	0	0.00268745	0	0	0	0	0.00806235	0	0	0
AY.99	0	0	0	0	0	0	0	0	0	0	0	0	0	0.186916	0	0	0	0	0	0	0	0	0	0	0	97.9439	0	0	0	0	0	0	0	0	0	0	0	0	0	0	0	0	0	0	0	0	0	0	0
AY.99.1	0	0	0	0	0	0.13245	0	0	0	0	0	0	0	0	0	0	0	0	0	0	0	0	0	0	0	99.6026	0	0	0	0	0	0	0	0	0	0	0	0	0	0	0	0	0	0	0	0	0	0	0
AY.99.2	0.0447799	0	0	0	0	0	0	0	0.0127943	0	0	0	0	0.2239	0	0	0	0	0	0.0191914	0	0	0	0	0	99.3475	0	0	0	0.0127943	0	0	0	0	0	0	0	0.0191914	0	0	0.0639713	0	0	0	0	0	0.0255885	0	0
AZ.1	0	0	0	0	0	0	0	0	0	0	0	0	0	73.9859	0	0	0	0	0	0	0	0	0	0	0	0	0	0	0	0	0	0	0	0	0	0	0	0	0	0	0	0	0	0	0	0	0	0	0
AZ.2	0	0	0	0	0	0	0	0	0	0.113636	0	0.227273	0	98.1818	0.340909	0	0	0	0	0	0	0	0	0	0	0	0	0	0	0	0.113636	0	0	0	0	0	0	0	0	0	0	0	0	0	0	0	0	0	0
AZ.2.1	0	0	0	0	0	0	0	0	0	0	0	0	0	100	0	0	0	0	0	0	0	0	0	0	0	0	0	0	0	0	0	0	0	0	0	0	0	0	0	0	0	0	0	0	0	0	0	0	0
AZ.3	0	0	0	0	0.845666	0	0	0	0	0	0	0	0	94.7146	0	0	0	0	0	0	0	0	0	0	0	0	0	0	0	0	0	0	0	0	0	0	0	0	0	0	0	0	0	0	0	0	0	0	0
AZ.4	0	0	0	0	0	0	0	0	0	0	0	0	0	100	0	0	0	0	0	0	0	0	0	0	0	0	0	0	0	0	0	0	0	0	0	0	0	0	0	0	0	0	0	0	0	0	0	0	0
AZ.5	0	0	0	0	0	0	0	0	0	0	0	0	0	92.827	0.421941	0	0	0	0	0	0	0	0	0	0	0	0	0	0	0	0	0	0	0	0	0	0	0	0	0	0	0	0	0	0	0	0	0	0
AZ.6	0	0	0	0	0	0	0	0	0	0	0	0	0	100	0	0	0	0	0	0	0	0	0	0	0	0	0	0	0	0	0	0	0	0	0	0	0	0	0	0	0	0	0	0	0	0	0	0	0
B	0	0	0	0	0.155521	0.155521	0.155521	0	0	0	0	0.155521	0	4.35459	0	0	0	0	0	0	0	0	0	0	0	2.33281	0	0	0	0.155521	0	0	0	0	0	0	0	0.777605	0	0	0.466563	0	0	0	0	0	0	0	0
B.1	0	0	0	0	0.141911	0.307474	0.709555	0.0946074	0.425733	0.0709555	0.236518	3.71334	0.969726	16.2488	0.0236518	0.0473037	0.0236518	0.0709555	0	0	0	0	0	0.0236518	0	1.79754	0	0	0.0473037	0.283822	0.165563	0.0473037	0.307474	0.0236518	0	0	0	1.3245	0.0709555	0	0.496689	0.165563	0	0.0236518	0.0473037	0	0	0	0.0236518
B.1.1	0	0	0.0585652	0.0585652	0.0292826	0.234261	0.673499	0.146413	0	0.0878477	0.0292826	1.14202	0.322108	39.8829	0.0292826	0.0585652	0	0	0	0	0	0	0.0292826	0	0	0.146413	0	0	0	0.0585652	0.0585652	0	0	0	0.234261	0	0	0.585652	0.322108	0	0.497804	0.0878477	0	0.146413	0	0	0	0.0292826	0
B.1.1.1	0	0	0	0	0	0	0	0	0	0	0	12.1212	0	3.0303	0	0	0	0	0	0	0	0	0	0	0	0	0	0	0	0	0	0	0	0	0	0	0	0	0	0	1.51515	0	0	0	0	0	0	0	0
B.1.1.10	0	0	0	0	0	0	10	0	0	0	0	0	0	5	0	0	0	0	0	0	0	0	0	0	0	0	0	0	0	0	0	0	0	0	0	0	0	0	0	0	0	0	0	0	0	0	0	0	0
B.1.1.101	0	0	0	0	0	0	0	0	0	0	0	0	0	0	0	0	0	0	0	0	0	0	0	0	0	0	0	0	0	0	0	0	0	0	0	0	0	0	0	0	0	0	0	0	0	0	0	0	0
B.1.1.111	0	0	0	0	0	0	0	0	0	0	0	0	0	0	0	0	0	0	0	0	0	0	0	0	0	0	0	0	0	0	0	0	0	0	0	0	0	0	0	0	0	0	0	0	0	0	0	0	0
B.1.1.113	0	0	0	0	0	0	0	0	0	0	0	0	0	0	0	0	0	0	0	0	0	0	0	0	0	0	0	0	0	0	0	0	0	0	0	0	0	0	0	0	0	0	0	0	0	0	0	0	0
B.1.1.117	0	0	0	0	0	0	0	0	0	0	0	0	0	0	0	0	0	0	0	0	0	0	0	0	0	0	0	0	0	0	0	0	0	0	0	0	0	0	0	0	0	0	0	0	0	0	0	0	0
B.1.1.118	0	0	0	0	0	0	100	0	0	0	0	0	0	0	0	0	0	0	0	0	0	0	0	0	0	0	0	0	0	0	0	0	0	0	0	0	0	0	0	0	0	0	0	0	0	0	0	0	0
B.1.1.119	0	0	0	0	0	0	0	0	0	0	0	0	0	0	0	0	0	0	0	0	0	0	0	0	0	0	0	0	0	0	0	0	0	0	0	0	0	0	0	0	0	0	0	0	0	0	0	0	0
B.1.1.121	0	0	0	0	0	0	0	0	0	0	0	0	0	0	0	0	0	0	0	0	0	0	0	0	0	0	0	0	0	0	0	0	0	0	0	0	0	0	0	0	0	0	0	0	0	0	0	0	0
B.1.1.122	0	0	0	0	0	0	0	0	0	0	0	0	0	0	0	0	0	0	0	0	0	0	0	0	0	0	0	0	0	0	0	0	0	0	0	0	0	0	0	0	0	0	0	0	0	0	0	0	0
B.1.1.128	0	0	0	0	0	0	0	0	0	0	0	0	0	0	0	0	0	0	0	0	0	0	0	0	0	0	0	0	0	0	0	0	0	0	0	0	0	0	0	0	0	0	0	0	0	0	0	0	0
B.1.1.129	0	0	0	0	0	0	0	0	0	0	0	0	0	0	0	0	0	0	0	0	0	0	0	0	0	0	0	0	0	0	0	0	0	0	0	0	0	0	0	0	0	0	0	0	0	0	0	0	0
B.1.1.13	0	0	0	0	0	0	0	0	0	0	0	0	0	0	0	0	0	0	0	0	0	0	0	0	0	0	0	0	0	0	0	0	0	0	0	0	0	0	0	0	0	0	0	0	0	0	0	0	0
B.1.1.132	0	0	0	0	0	0	0	0	0	0	0	0	0	0	0	0	0	0	0	0	0	0	0	0	0	0	0	0	0	0	0	0	0	0	0	0	0	0	0	0	0	0	0	0	0	0	0	0	0
B.1.1.134	0	0	0	0	0	0	0	0	0	0	0	0	0	0	0	0	0	0	0	0	0	0	0	0	0	0	0	0	0	0	0	0	0	0	0	0	0	0	0	0	0	0	0	0	0	0	0	0	0
B.1.1.135	0	0	0	0	0	0	0	0	0	0	0	0	0	0	0	0	0	0	0	0	0	0	0	0	0	0	0	0	0	0	0	0	0	0	0	0	0	0	0	0	0	0	0	0	0	0	0	0	0
B.1.1.137	0	0	0	0	0	0	100	0	0	0	0	0	0	0	0	0	0	0	0	0	0	0	0	0	0	0	0	0	0	0	0	0	0	0	0	0	0	0	0	0	0	0	0	0	0	0	0	0	0
B.1.1.138	0	0	0	0	0	0	0	0	0	0	0	0	0	0	0	0	0	0	0	0	0	0	0	0	0	0	0	0	0	0	0	0	0	0	0	0	0	0	0	0	0	0	0	0	0	0	0	0	0
B.1.1.139	0	0	0	0	0	0	0	0	0	0	0	0	0	0	0	0	0	0	0	0	0	0	0	0	0	0	0	0	0	0	0	0	0	0	0	0	0	0	0	0	0	0	0	0	0	0	0	0	0
B.1.1.141	0	0	0	0	0	0	0	0	0	0	0	0	0	13.3333	0	0	0	0	0	0	0	0	6.66667	0	0	0	0	0	0	0	0	0	0	0	0	0	0	0	0	0	0	0	0	0	0	0	0	0	0
B.1.1.142	0	0	0	0	0	0	0	0	0	0	0	0	0	0	0	0	0	0	0	0	0	0	0	0	0	0	0	0	0	0	0	0	0	0	0	0	0	0	0	0	0	0	0	0	0	0	0	0	0
B.1.1.148	0	0	0	0	0	0	0	0	0	0	0	0	0	100	0	0	0	0	0	0	0	0	0	0	0	0	0	0	0	0	0	0	0	0	0	0	0	0	0	0	0	0	0	0	0	0	0	0	0
B.1.1.152	0	0	0	0	0	0	0	0	0	0	0	0	0	0	0	0	0	0	0	0	0	0	0	0	0	0	0	0	0	0	0	0	0	0	0	0	0	0	0	0	0	0	0	0	0	0	0	0	0
B.1.1.153	0	0	0	0	0	0	3.7037	0	0	0	0	0	0	7.40741	0	0	0	0	0	0	0	0	0	0	0	0	0	0	0	0	0	0	0	0	0	0	0	0	0	0	0	0	0	0	0	0	0	0	0
B.1.1.157	0	0	0	0	0	0	0	0	0	0	0	0	0	4.16667	0	0	0	0	0	0	0	0	0	0	0	0	0	0	0	0	0	0	0	0	0	0	0	0	0	0	0	0	0	0	0	0	0	0	0
B.1.1.158	0	0	0	0	0	0	0	0	0	0	0	0	0	0	0	0	0	0	0	0	0	0	0	0	0	0	0	0	0	0	0	0	0	0	0	0	0	0	0	0	0	0	0	0	0	0	0	0	0
B.1.1.159	0	0	0	0	0	0	23.5294	0	0	0	0	0	0	0	0	0	0	0	0	0	0	0	0	0	0	0	0	0	0	0	0	0	0	0	0	0	0	0	0	0	0	0	0	0	0	0	0	0	0
B.1.1.161	0	0	0	0	0	0	0	0	0	0	0	0	0	61.5385	0	0	0	0	0	0	0	0	0	0	0	0	0	0	0	0	0	0	0	0	0	0	0	0	0	0	0	0	0	0	0	0	0	0	0
B.1.1.163	0	0	0	0	0	0	0	0	0	0	0	0	0	0	0	0	0	0	0	0	0	0	0	0	0	0	0	0	0	0	0	0	0	0	0	0	0	0	0	0	0	0	0	0	0	0	0	0	0
B.1.1.164	0	0	0	0	0	0	0	0	0	0	0	0	0	0	0	0	0	0	0	0	0	0	0	0	0	0	0	0	0	0	0	0	0	0	0	0	0	0	0	0	0	0	0	0	0	0	0	0	0
B.1.1.165	0	0	0	0	0	0	0	0	0	0	0	0	0	0	0	0	0	0	0	0	0	0	0	0	0	0	0	0	0	0	0	0	0	0	0	0	0	0	0	0	50	0	0	0	0	0	0	0	0
B.1.1.166	0	0	0	0	0	0	0	0	0	0	0	0	0	0	0	0	0	0	0	0	0	0	0	0	0	0	0	0	0	0	0	0	0	0	0	0	0	0	0	0	0	0	0	0	0	0	0	0	0
B.1.1.168	0	0	0	0	0	0	0	0	0	0	0	0	0	0	0	0	0	0	0	0	0	0	0	0	0	0	0	0	0	0	0	0	0	0	0	0	0	0	0	0	0	0	0	0	0	0	0	0	0
B.1.1.169	0	0	0	0	0	0	0	0	0	0	0	0	0	0	0	0	0	0	0	0	0	0	0	0	0	0	0	0	0	0	0	0	0	0	0	0	0	0	0	0	0	0	0	0	0	0	0	0	0
B.1.1.170	0	0	0	0	0	0	0	0	0	0	0	0	0	10	0	0	0	0	0	0	0	0	0	0	0	0	0	0	0	0	0	0	0	0	0	0	0	0	0	0	0	0	0	0	0	0	0	0	0
B.1.1.171	0	0	0	0	0	0	40	0	0	0	0	0	0	20	0	0	0	0	0	0	0	0	0	0	0	0	0	0	0	0	0	0	0	0	0	0	0	0	0	0	0	0	0	0	0	0	0	0	0
B.1.1.174	0	0	0	0	0	0	0	0	0	0	0	0	0	0	0	0	0	0	0	0	0	0	0	0	0	0	0	0	0	0	0	0	0	0	0	0	0	0	0	0	0	0	0	0	0	0	0	0	0
B.1.1.176	0	0	0	0	0	0	0	0	0	0	0	0	0	0	0	0	0	0	0	0	0	0	0	0	0	0	0	0	0	0	0	0	0	0	0	0	0	0	0	0	0	0	0	0	0	0	0	0	0
B.1.1.186	0	0	0	0	0	0	0	0	0	0	0	0	0	0	0	0	0	0	0	0	0	0	0	0	0	0	0	0	0	0	0	0	0	0	0	0	0	0	0	0	0	0	0	0	0	0	0	0	0
B.1.1.187	0	0	0	0	0	0	0	0	0	0	0	0	0	100	0	0	0	0	0	0	0	0	0	0	0	0	0	0	0	0	0	0	0	0	0	0	0	0	0	0	0	0	0	0	0	0	0	0	0
B.1.1.189	0	0	0	0	0	0	0	0	0	0	0	0	0	29.4118	0	0	0	0	0	0	0	0	0	0	0	0	0	0	0	5.88235	0	0	0	0	0	0	0	0	0	0	0	0	0	0	0	0	0	0	0
B.1.1.191	0	0	0	0	0	0	0	0	0	0	0	0	0	0	0	0	0	0	0	0	0	0	0	0	0	0	0	0	0	0	0	0	0	0	0	0	0	0	0	0	0	0	0	0	0	0	0	0	0
B.1.1.192	0	0	0	0	0	0	0	0	0	0	0	0	0	25	0	0	0	0	0	0	0	0	0	0	0	0	0	0	0	0	0	0	0	0	0	0	0	25	0	0	0	0	0	0	0	0	0	0	0
B.1.1.194	0	0	0	0	0	0	0	0	0	0	0	0	0	0	0	0	0	0	0	0	0	0	0	0	0	0	0	0	0	0	0	0	0	0	0	0	0	0	0	0	0	0	0	0	0	0	0	0	0
B.1.1.198	0	0	0	0	0	0	0	0	0	0	0	0	0	53.7037	0	0	0	0	0	0	0	0	0	0	0	0	0	0	0	0	0	0	0	0	0	0	0	0	0	0	0	0	0	0	0	0	0	0	0
B.1.1.201	0	0	0	0	0	0	0	0	0	0	0	0	0	0	0	0	0	0	0	0	0	0	0	0	0	0	0	0	0	0	0	0	0	0	0	0	0	0	0	0	0	0	0	0	0	0	0	0	0
B.1.1.203	0	0	0	0	0	0	50	0	0	0	0	0	0	0	0	0	0	0	0	0	0	0	0	0	0	0	0	0	0	0	0	0	0	0	0	0	0	0	0	0	0	0	0	0	0	0	0	0	0
B.1.1.204	0	0	0	0	0	0	0	0	0	0	0	0	0	0	0	0	0	0	0	0	0	0	0	0	0	0	0	0	0	0	0	0	0	0	0	0	0	0	0	0	0	0	0	0	0	0	0	0	0
B.1.1.205	0	0	0	0	0	0	0	0	0	0	0	0	0	35.8209	0	0	0	0	0	0	0	0	0	0	0	0	0	0	0	0	0	0	0	0	0	0	0	0	0	0	0	0	0	0	0	0	0	0	0
B.1.1.207	0	0	0	0	0	0	0	0	0	0	0	0	0	18.1818	0	0	0	0	0	0	0	0	0	0	0	0	0	0	0	0	0	0	0	0	0	0	0	0	0	0	0	0	0	0	0	0	0	0	0
B.1.1.210	0	0	0	0	0	0	0	0	0	0	0	0	100	0	0	0	0	0	0	0	0	0	0	0	0	0	0	0	0	0	0	0	0	0	0	0	0	0	0	0	0	0	0	0	0	0	0	0	0
B.1.1.214	0	0	0	0	0.687285	0.343643	1.37457	0.343643	0	0	0	0	0	3.78007	0	0	0	0.343643	0	0	0	0	0	0	0	0	0	0	0	1.03093	0.343643	0	0	0	0	0	0	0.343643	0	0	0.343643	0	0	0	0.687285	0	0	0	0
B.1.1.216	0	0	0	0	0	0	0	0	0	0	0	0	0	12.5	0	0	0	0	0	0	0	0	0	0	0	0	0	0	0	0	0	0	0	0	4.16667	0	0	0	0	0	0	0	0	0	0	0	0	0	0
B.1.1.217	0	0	0	0	0	0	0	0	0	0	0	0	0	0	0	0	0	0	0	0	0	0	0	0	0	0	0	0	0	0	0	0	0	0	0	0	0	0	0	0	0	0	0	0	0	0	0	0	0
B.1.1.218	0	0	0	0	0	0	0	0	0	0	0	0	0	0	0	0	0	0	0	0	0	0	0	0	0	0	0	0	0	0	0	0	0	0	0	0	0	0	0	0	0	0	0	0	0	0	0	0	0
B.1.1.219	0	0	0	0	0	0	0	0	14.2857	0	0	0	0	0	0	0	0	0	0	0	0	0	0	0	0	0	0	0	0	0	0	0	0	0	0	0	0	0	0	0	0	0	0	0	0	0	0	0	0
B.1.1.220	0	0	0	0	0	12.5	0	0	0	0	0	0	0	0	0	0	0	0	0	0	0	0	0	0	0	0	0	0	0	0	0	0	0	0	0	0	0	0	0	0	0	0	0	0	0	0	0	0	0
B.1.1.222	0	0	0	0	0	0	0	0	0	0	0	0.649351	0	7.79221	0	0	0	0	0	0	0	0	0	0	0	0	0	0	0	0	0	0	0	0	0	0	0	1.2987	0	0	0	0	0	0	0	0	0	0	0
B.1.1.224	0	0	0	0	0	0	0	0	0	0	0	0	0	0	0	0	0	0	0	0	0	0	0	0	0	0	0	0	0	0	0	0	0	0	0	0	0	0	0	0	0	0	0	0	0	0	0	0	0
B.1.1.225	0	0	0	0	0	0	0	0	0	0	0	0	0	0	0	0	0	0	0	0	0	0	0	0	0	0	0	0	0	0	0	0	0	0	0	0	0	0	0	0	0	0	0	0	0	0	0	0	0
B.1.1.226	0	0	0	0	0	0	0	0	0	0	0	0	0	25	0	0	0	0	0	0	0	0	0	0	0	0	0	0	0	0	0	0	0	0	0	0	0	0	0	0	0	0	0	0	0	0	0	0	0
B.1.1.228	0	0	0	0	0	0	0	0	0	0	0	0	0	0	0	0	0	0	0	0	0	0	0	0	0	0	0	0	0	0	0	0	0	0	0	0	0	0	0	0	0	0	0	0	0	0	0	0	0
B.1.1.229	0	0	0	0	0	0	100	0	0	0	0	0	0	0	0	0	0	0	0	0	0	0	0	0	0	0	0	0	0	0	0	0	0	0	0	0	0	0	0	0	0	0	0	0	0	0	0	0	0
B.1.1.231	0	0	0	0	0	0	0	0	0	0	0	0	0	16.6667	0	0	0	0	0	0	0	0	0	0	0	0	0	0	0	0	0	0	0	0	0	0	0	0	0	0	0	0	0	0	0	0	0	0	0
B.1.1.232	0	0	0	0	0	0	33.3333	0	0	0	0	0	0	0	0	0	0	0	0	0	0	0	0	0	0	0	0	0	0	0	0	0	0	0	0	0	0	0	0	0	0	0	0	0	0	0	0	0	0
B.1.1.234	0	0	0	0	0	0	0	0	0	0	0	0	0	0	0	0	0	0	0	0	0	0	0	0	0	0	0	0	0	0	0	0	0	0	0	0	0	0	0	0	0	0	0	0	0	0	0	0	0
B.1.1.236	0	0	0	0	0	0	0	0	0	0	0	0	0	33.3333	0	0	0	0	0	0	0	0	0	0	0	0	0	0	0	0	0	0	0	0	0	0	0	0	0	0	0	0	0	0	0	0	0	0	0
B.1.1.237	0	0	0	0	0	0	0	0	0	0	0	0	0	0	0	0	0	0	0	0	0	0	0	0	0	0	0	0	0	0	0	0	0	0	0	0	0	0	0	0	0	0	0	0	0	0	0	0	0
B.1.1.240	0	0	0	0	0	0	0	0	0	0	0	0	0	0	0	0	0	0	0	0	0	0	0	0	0	0	0	0	0	0	0	0	0	0	0	0	0	0	0	0	0	0	0	0	0	0	0	0	0
B.1.1.241	0	0	0	0	0	9.09091	0	9.09091	0	0	0	0	0	0	0	0	0	0	0	0	0	0	0	0	9.09091	0	0	0	0	0	0	0	0	0	0	0	0	0	0	0	0	0	0	0	0	0	0	0	0
B.1.1.243	0	0	0	0	0	0	0	0	0	0	0	0	0	0	0	0	0	0	0	0	0	0	0	0	0	0	0	0	0	0	0	0	0	0	0	0	0	0	0	0	0	0	0	0	0	0	0	0	0
B.1.1.249	0	0	0	0	0	0	0	0	0	0	0	0	0	0	0	0	0	0	0	0	0	0	0	0	0	0	0	0	0	0	0	0	0	0	0	0	0	0	0	0	0	0	0	0	0	0	0	0	0
B.1.1.25	0	0	0	0	5.55556	0	2.77778	2.77778	0	0	0	0	2.77778	27.7778	0	0	0	0	0	0	0	0	0	0	0	0	0	0	0	0	0	0	0	0	0	0	0	0	0	0	0	0	0	0	0	0	0	0	0
B.1.1.251	0	0	0	0	0	0	0	0	0	0	0	0	0	0	0	0	0	0	0	0	0	0	0	0	0	0	0	0	0	0	0	0	0	0	0	0	0	0	0	0	0	0	0	0	0	0	0	0	0
B.1.1.253	0	0	0	0	0	0	0	0	0	0	0	0	0	0	0	0	0	0	0	0	0	0	0	0	0	0	0	0	0	0	0	0	0	0	0	0	0	0	0	0	0	0	0	0	0	0	0	0	0
B.1.1.255	0	0	0	0	0	0	0	0	0	0	0	0	0	0	0	0	0	0	0	0	0	0	0	0	0	0	0	0	0	0	0	0	0	0	0	0	0	0	0	0	0	0	0	0	0	0	0	0	0
B.1.1.258	0	0	0	0	0	0	33.3333	0	0	0	0	0	0	0	0	0	0	0	0	0	0	0	0	0	0	0	0	0	0	0	0	0	0	0	0	0	0	0	0	0	0	0	0	0	0	0	0	0	0
B.1.1.261	0	0	0	0	0	0	0	0	0	0	0	0	0	50	0	0	0	0	0	0	0	0	0	0	0	0	0	0	0	0	0	0	0	0	0	0	0	0	0	0	0	0	0	0	0	0	0	0	0
B.1.1.262	0	0	0	0	0	0	0	0	0	0	0	0	0	0	0	0	0	0	0	0	0	0	0	0	0	0	0	0	0	0	0	0	0	0	0	0	0	0	0	0	0	0	0	0	0	0	0	0	0
B.1.1.263	0	0	0	0	0	14.2857	0	0	0	0	0	0	0	0	0	0	0	0	0	0	0	0	0	0	0	0	0	0	0	0	0	0	0	0	0	0	0	0	0	0	0	0	0	0	0	0	0	0	0
B.1.1.265	0	0	0	0	0	0	0	0	0	0	0	0	0	50	0	0	0	0	0	0	0	0	0	0	0	0	0	0	0	0	0	0	0	0	0	0	0	0	0	0	0	0	0	0	0	0	0	0	0
B.1.1.266	0	0	0	0	0	0	100	0	0	0	0	0	0	0	0	0	0	0	0	0	0	0	0	0	0	0	0	0	0	0	0	0	0	0	0	0	0	0	0	0	0	0	0	0	0	0	0	0	0
B.1.1.267	0	0	0	0	0	0	100	0	0	0	0	0	0	0	0	0	0	0	0	0	0	0	0	0	0	0	0	0	0	0	0	0	0	0	0	0	0	0	0	0	0	0	0	0	0	0	0	0	0
B.1.1.269	0	0	0	0	0	0	0	0	0	20	0	0	10	0	0	0	0	0	0	0	0	0	0	0	0	0	0	0	0	0	0	0	0	0	0	0	0	0	0	0	0	0	0	0	0	0	0	0	0
B.1.1.27	0	0	0	0	0	0	0	0	0	0	0	0	0	0	0	0	0	0	0	0	0	0	0	0	0	0	0	0	0	0	0	0	0	0	0	0	0	0	0	0	0	0	0	0	0	0	0	0	0
B.1.1.270	0	0	0	0	0	0	0	0	0	0	0	0	0	0	0	0	0	0	0	0	0	0	0	0	0	0	0	0	0	0	0	0	0	0	0	0	0	0	0	0	0	0	0	0	0	0	0	0	0
B.1.1.274	0	0	0	0	0	0	0	0	0	0	0	0	0	50	0	0	0	0	0	0	0	0	0	0	0	0	0	0	0	0	0	0	0	0	0	0	0	0	0	0	0	0	0	0	0	0	0	0	0
B.1.1.277	0	0	0	0	0	0	0	0	0	0	0	0	0	5.26316	0	0	0	0	0	0	0	0	0	0	0	0	0	0	0	0	0	0	0	0	0	0	0	0	0	0	0	0	0	0	0	0	0	0	0
B.1.1.279	0	0	0	0	0	0	16.6667	0	0	0	0	0	0	33.3333	0	0	0	0	0	0	0	0	0	0	0	0	0	0	0	0	0	0	0	0	0	0	0	0	0	0	0	0	0	0	0	0	0	0	0
B.1.1.28	0	0	0	0	0	0	0	0	0	0	0	0	0	23.9437	0	0	0	0	0	0	0	0	0	0	0	1.40845	0	0	0	0	0	0	0	0	0	0	0	5.6338	0	0	0	8.4507	0	0	0	0	0	0	0
B.1.1.280	0	0	0	0	0	0	0	0	0	0	0	0	0	0	0	0	0	0	0	0	0	0	0	0	0	0	0	0	0	0	0	0	0	0	0	0	0	0	0	0	6.25	0	0	0	0	0	0	0	0
B.1.1.282	0	0	0	0	0	0	0	0	0	0	0	0	0	12.5	0	0	0	0	0	0	0	0	0	0	0	0	0	0	0	0	0	0	0	0	0	0	0	0	0	0	0	0	0	0	0	0	0	0	0
B.1.1.283	0	0	0	0	0	0	0	0	0	0	0	0	0	0	0	0	0	0	0	0	0	0	0	0	0	0	0	0	0	0	0	0	0	0	0	0	0	0	0	0	0	0	0	0	0	0	0	0	0
B.1.1.284	0	0	0	0	0	0.840336	1.68067	0.840336	0	0	0	0	0	4.20168	0	1.68067	0	0	0	0	0	0	0	0	0	0	0	0	0	0	0	0	0	0	0	0	0	0.840336	0	0	0	0	0	0	0	0	0	0	0
B.1.1.285	0	0	0	0	0	0	0	0	0	0	0	0	0	0	0	0	0	0	0	0	0	0	0	0	0	0	0	0	0	0	0	0	0	0	0	0	0	0	0	0	0	0	0	0	0	0	0	0	0
B.1.1.286	0	0	0	0	0	0	40	0	0	0	0	0	0	0	0	0	0	0	0	0	0	0	0	0	0	0	0	0	0	0	0	0	0	0	0	0	0	0	0	0	0	0	0	0	0	0	0	0	0
B.1.1.288	0	0	0	0	0	0	0	0	0	0	0	0	0	0	0	0	0	0	0	0	0	0	0	0	0	0	0	0	0	0	0	0	0	0	0	0	0	0	0	0	0	0	0	0	0	0	0	0	0
B.1.1.291	0	0	0	0	0	0	0	0	0	0	0	0	0	3.07692	0	0	0	0	0	0	0	0	0	0	0	0	0	0	0	0	0	0	0	0	0	0	0	0	0	0	0	0	0	0	0	0	0	0	0
B.1.1.294	0	0	0	0	2.85714	0	8.57143	0	0	0	0	0	0	2.85714	0	0	0	0	0	0	0	0	0	0	0	0	0	0	0	0	0	0	0	0	0	0	0	0	0	0	0	0	0	0	0	0	0	0	0
B.1.1.297	0	0	0	0	0	0	35.2941	0	0	0	0	0	0	0	0	0	0	0	0	0	0	0	0	0	0	0	0	0	0	0	0	0	0	0	0	0	0	0	0	0	38.2353	0	0	0	0	0	0	0	0
B.1.1.298	0	0	0	0	0	0.170068	0.85034	0	0	0	0	0	0	0.170068	0	0	0	0	0	0	0	0	0	0	0	0	0	0	0	0	0	0	0	0	0	0	0	0	0	0	0	0	0	0	0	0	0	0	0
B.1.1.299	0	0	0	0	0	0	0	0	0	0	0	0	0	0	0	0	0	0	0	0	0	0	0	0	0	0	0	0	0	0	0	0	0	0	0	0	0	0	0	0	0	0	0	0	0	0	0	0	0
B.1.1.300	0	0	0	0	0	0	0	0	0	0	0	0	0	50	0	0	0	0	0	0	0	0	0	0	0	0	0	0	0	0	0	0	0	0	0	0	0	0	0	0	0	0	0	0	0	0	0	0	0
B.1.1.301	0	0	0	0	0	0	0	0	0	0	0	0	0	2.7027	0	0	0	0	0	0	0	0	0	0	0	0	0	0	0	0	0	0	0	0	0	0	0	0	0	0	0	0	0	0	0	0	0	0	0
B.1.1.302	0	0	0	0	0	0	0	0	0	0	0	0	0	25	0	0	0	0	0	0	0	0	0	0	0	0	0	0	0	0	0	0	0	0	0	0	0	0	0	0	0	0	0	0	0	0	0	0	0
B.1.1.303	0	0	0	0	0	0	0	0	0	0	0	0	0	0	0	0	0	0	0	0	0	0	0	0	0	0	0	0	0	0	0	0	0	0	0	0	0	0	0	0	0	0	0	0	0	0	0	0	0
B.1.1.304	0	0	0	0	0	0	0	0	0	0	0	0	0	0	0	0	0	0	0	0	0	0	0	0	0	0	0	0	0	0	0	0	0	0	0	0	0	0	0	0	0	0	0	0	0	0	0	0	0
B.1.1.305	0	0	0	0	0	0	0	0	0	0	0	0	0	10	0	0	0	0	0	0	0	0	0	0	0	0	0	0	0	0	0	0	0	0	0	0	0	0	0	0	0	0	0	0	0	0	0	0	0
B.1.1.306	0	0	0	0	0	3.84615	3.84615	0	0	0	0	0	0	15.3846	0	0	0	0	0	0	0	0	0	0	0	0	0	0	0	0	0	0	0	0	0	0	0	0	0	0	3.84615	0	0	0	0	0	0	0	0
B.1.1.307	0	0	0	0	1.49254	0	1.49254	0	2.98507	0	0	1.49254	0	16.4179	0	0	0	0	0	0	0	0	2.98507	0	0	0	0	0	0	0	4.47761	1.49254	0	0	0	0	0	0	0	0	4.47761	0	0	0	0	0	0	0	0
B.1.1.308	0	0	0	0	0	0	0	0	0	0	0	0	0	0	0	0	0	0	0	0	0	0	0	0	0	0	0	0	0	0	0	0	0	0	0	0	0	0	0	0	0	0	0	0	0	0	0	0	0
B.1.1.309	0	0	0	0	0	0	0	0	0	0	0	0	0	0	0	0	0	0	0	0	0	0	0	0	0	0	0	0	0	0	0	0	0	0	0	0	0	0	0	0	0	0	0	0	0	0	0	0	0
B.1.1.311	0	0	0	0	0	0	0	0	0	0	0	0	0	3.84615	0	0	0	0	0	0	0	0	0	0	0	0	0	0	0	0	0	0	0	0	0	0	0	0	0	0	3.84615	0	0	0	0	0	0	0	0
B.1.1.312	0	0	0	0	0	0	0	0	0	0	0	0	0	0	0	0	0	0	0	0	0	0	0	0	0	0	0	0	0	0	0	0	0	0	0	0	0	0	0	0	0	0	0	0	0	0	0	0	0
B.1.1.315	0	0	0	0	0	0	0	0	0	0	0	0	0	0	0	0	0	0	0	0	0	0	0	0	0	0	0	0	0	0	0	0	0	0	0	0	0	0	0	0	0	0	0	0	0	0	0	0	0
B.1.1.316	0	0	0	0	0	0	2.63158	0	2.63158	0	0	0	0	2.63158	0	0	0	0	0	0	0	0	0	0	0	0	0	0	0	2.63158	0	0	0	0	0	0	0	0	0	0	0	0	0	0	0	0	0	0	0
B.1.1.317	0	0	0	0	0	0	0	0	0	0	0	0	0	26.6667	0	0	0	0	0	0	0	0	10	0	0	0	0	0	0	0	0	0	0	0	0	0	0	0	0	0	0	0	0	0	0	0	0	0	0
B.1.1.318	0	0	0	0	0	0	0.0831947	0	0	0.166389	0	0.0415973	0.0831947	96.0067	0.124792	0	0	0	0	0	0	0	0	0	0	0	0	0	0	0	0	0	0	0	0	0	0	0.0415973	0	0	0.0415973	0	0	0	0	0	0	0	0
B.1.1.319	0	0	0	0	0	0	0	0	0	0	0	0	0	0	0	0	0	0	0	0	0	0	0	0	0	0	0	0	0	0	0	0	0	0	0	0	0	0	0	0	0	0	0	0	0	0	0	0	0
B.1.1.322	0	0	0	0	0	0	0	0	0	0	0	0	0	0	0	0	0	0	0	0	0	0	0	0	0	0	0	0	0	0	0	0	0	0	0	0	0	0	0	0	100	0	0	0	0	0	0	0	0
B.1.1.326	0	0	0	0	0	0	0	0	0	0	0	0	0	33.3333	0	0	0	0	0	0	0	0	0	0	0	33.3333	0	0	0	0	0	0	0	0	0	0	0	0	0	0	0	0	0	0	0	0	0	0	0
B.1.1.327	0	0	0	0	0	0	0	0	0	0	0	0	0	0	0	0	0	0	0	0	0	0	0	0	0	0	0	0	0	0	0	0	0	0	0	0	0	0	0	0	0	0	0	0	0	0	0	0	0
B.1.1.328	0	0	0	0	0	0	0	0	0	0	0	0	0	0	0	0	0	0	0	0	0	0	0	0	0	0	0	0	0	0	0	0	0	0	0	0	0	0	0	0	0	0	0	0	0	0	0	0	0
B.1.1.329	0	0	0	0	0	0	0	0	0	0	0	0	0	25	0	0	0	0	0	0	0	0	0	0	0	0	0	0	0	0	0	0	0	0	0	0	0	0	0	0	0	0	0	0	0	0	0	0	0
B.1.1.33	0	0	0	0	0	0	2.7027	0	0	0	0	0	2.7027	5.40541	0	0	0	0	0	0	0	0	0	0	0	0	0	0	0	0	2.7027	0	0	0	0	0	0	0	0	0	5.40541	0	0	0	0	0	0	0	0
B.1.1.332	0	0	0	0	0	0	0	0	0	0	0	0	0	0	0	0	0	0	0	0	0	0	0	0	0	0	0	0	0	0	0	0	0	0	0	0	0	0	0	0	0	0	0	0	0	0	0	0	0
B.1.1.333	0	0	0	0	0	0	0	0	0	0	0	50	0	50	0	0	0	0	0	0	0	0	0	0	0	0	0	0	0	0	0	0	0	0	0	0	0	0	0	0	0	0	0	0	0	0	0	0	0
B.1.1.334	0	0	0	0	0	0	0	0	0	0	0	0	0	0	0	0	0	0	0	0	0	0	0	0	0	0	0	0	0	0	0	0	0	0	0	0	0	0	0	0	0	0	0	0	0	0	0	0	0
B.1.1.335	0	0	0	0	0	0	0	0	0	0	0	0	0	0	0	0	0	0	0	0	0	0	0	0	0	0	0	0	0	0	0	0	0	0	0	0	0	0	0	0	0	0	0	0	0	0	0	0	0
B.1.1.336	0	0	0	0	0	0	0	0	0	0	0	0	0	100	0	0	0	0	0	0	0	0	0	0	0	0	0	0	0	0	0	0	0	0	0	0	0	0	0	0	0	0	0	0	0	0	0	0	0
B.1.1.337	0	0	0	0	0	0	0	0	0	0	0	0	0	0	0	0	0	0	0	0	0	0	0	0	0	0	0	0	0	0	0	0	0	0	0	0	0	0	0	0	0	0	0	0	0	0	0	0	0
B.1.1.339	0	0	0	0	0	0	0	0	0	0	0	0	0	0	0	0	0	0	0	0	0	0	0	0	0	0	0	0	0	0	0	0	0	0	0	0	0	0	0	0	0	0	0	0	0	0	0	0	0
B.1.1.34	0	0	0	0	0	0	0	0	0	0	0	0	0	0	0	0	0	0	0	0	0	0	0	0	0	0	0	0	0	0	0	0	0	0	0	0	0	0	0	0	0	0	0	0	0	0	0	0	0
B.1.1.340	0	0	0	0	0	0	0	0	0	0	0	0	0	0	0	0	0	0	0	0	0	0	0	0	0	0	0	0	0	0	0	0	0	0	0	0	0	0	0	0	0	0	0	0	0	0	0	0	0
B.1.1.344	0	0	0	0	0	0	0	0	0	0	0	0	0	0	0	0	0	0	0	0	0	0	0	0	0	0	0	0	0	0	0	0	0	0	0	0	0	0	0	0	0	0	0	0	0	0	0	0	0
B.1.1.347	0	0	0	0	0	0	0	0	0	0	0	0	0	0	0	0	0	0	0	0	0	0	0	0	0	0	0	0	0	0	0	0	0	0	0	0	0	0	0	0	0	0	0	0	0	0	0	0	0
B.1.1.348	0	0	0	0	0	0	0	0	0	0	0	0	0	0	0	0	0	0	0	0	0	0	0	0	0	0	0	0	0	0	0	0	0	0	0	0	0	0	0	0	0	0	0	3.7037	0	0	0	0	0
B.1.1.349	0	0	0	0	0	0	0	0	0	0	0	0	0	0	0	0	0	0	0	0	0	0	0	0	0	0	0	0	0	0	0	0	0	0	0	0	0	0	0	0	0	0	0	0	0	0	0	0	0
B.1.1.351	0	0	0	0	0	0	0	0	0	0	0	0	0	0	0	0	0	0	0	0	0	0	0	0	0	0	0	0	0	0	0	0	0	0	0	0	0	0	0	0	0	0	0	0	0	0	0	0	0
B.1.1.353	0	0	0	0	0	0	0	0	0	0	0	0	0	0	0	0	0	0	0	0	0	0	0	0	0	0	0	0	0	0	0	0	0	0	0	0	0	0	0	0	0	0	0	0	0	0	0	0	0
B.1.1.354	0	0	0	0	0	0	0	0	0	0	0	0	0	0	0	0	0	0	0	0	0	0	0	0	0	0	0	0	0	0	0	0	0	0	0	0	0	0	0	0	0	0	0	0	0	0	0	0	0
B.1.1.356	0	0	0	0	0	0	0	0	0	0	0	0	0	0	0	0	0	0	0	0	0	0	0	0	0	0	0	0	0	0	0	0	0	0	0	0	0	0	0	0	0	0	0	0	0	0	0	0	0
B.1.1.365	0	0	0	0	0	0	0	0	0	0	0	0	0	0	0	0	0	0	0	0	0	0	0	0	0	0	0	0	0	0	0	0	0	0	0	0	0	0	0	0	0	0	0	0	0	0	0	0	0
B.1.1.368	0	0	0	0	0	0	57.1429	0	14.2857	0	0	0	0	0	0	0	0	0	0	0	0	0	0	0	0	0	0	0	0	0	0	0	0	0	0	0	0	0	0	0	0	0	0	0	0	0	0	0	0
B.1.1.369	0	0	0	0	0	0	4.7619	0	0	0	0	0	0	61.9048	0	0	0	0	0	0	0	0	0	0	0	0	0	0	0	0	0	0	0	0	0	0	0	0	0	0	0	0	0	0	0	0	0	0	0
B.1.1.37	0	0	0	0	0.990099	0	0.990099	0	0	0	0	0	7.92079	11.8812	0	0	0	0	0	0	0	0	0	0	0	0	0	0	0	0	0	0	0	0	0	0	0	0	0	0	0.990099	0	0	0	1.9802	0	0	0	0
B.1.1.370	0	0	0	0	0	0	0	0	0	0	0	0	0	0	0	0	0	0	0	0	0	0	0	0	0	0	0	0	0	0	0	0	0	0	0	0	0	0	0	0	0	0	0	0	0	0	0	0	0
B.1.1.371	0	0	0	0	0	0	0	0	0	0	0	0	0	0	0	0	0	0	0	0	0	0	0	0	0	0	0	0	0	0	0	0	0	0	0	0	0	0	0	0	0	0	0	0	0	0	0	0	0
B.1.1.372	0	0	0	0	0	0	0	0	0	0	0	0	0	4.16667	0	0	0	0	0	0	0	0	0	0	0	0	0	0	0	0	0	0	0	0	0	0	0	4.16667	0	0	0	0	0	0	0	0	0	0	0
B.1.1.373	0	0	0	0	0	0	0	0	0	0	0	0	0	0	0	0	0	0	0	0	0	0	0	0	0	0	0	0	0	0	0	0	0	0	0	0	0	0	0	0	0	0	0	0	0	0	0	0	0
B.1.1.374	0	0	0	0	0	0	0	0	0	0	0	0	0	9.375	0	0	0	0	0	0	0	0	0	0	0	0	0	0	0	0	0	0	0	0	0	0	0	0	0	0	0	0	0	0	0	0	0	0	0
B.1.1.375	0	0	0	0	0	0	0	0	0	0	0	0	0	9.52381	0	0	0	0	0	0	0	0	0	0	0	0	0	0	0	0	0	0	0	0	0	0	0	0	0	0	0	0	0	0	0	0	0	0	0
B.1.1.376	0	0	0	0	0	0	0	0	0	0	0	0	0	0	0	0	0	0	0	0	0	0	0	0	0	0	0	0	0	0	0	0	0	0	0	0	0	0	0	0	0	0	0	0	0	0	0	0	0
B.1.1.377	0	0	0	0	0	0	0	0	0	0	0	0	0	0	0	0	0	0	0	0	0	0	0	0	0	0	0	0	0	0	0	0	0	0	0	0	0	0	0	0	0	0	0	0	0	0	0	0	0
B.1.1.38	0	0	0	0	0	0	0	0	0	0	0	0	0	0	0	0	0	0	0	0	0	0	0	0	0	0	0	0	0	0	0	0	0	0	0	0	0	0	0	0	0	0	0	0	0	0	0	0	0
B.1.1.382	0	0	0	0	0	0	0	0	0	0	0	0	0	0	0	0	0	0	0	0	0	0	0	0	0	0	0	0	0	0	0	0	0	0	0	0	0	0	0	0	0	0	0	0	0	0	0	0	0
B.1.1.384	0	0	0	0	0	0	0	0	0	0	0	0	0	0	0	0	0	0	0	0	0	0	0	0	0	0	0	0	0	0	0	0	0	0	0	0	0	0	0	0	0	0	0	0	0	0	0	0	0
B.1.1.385	0	0	0	0	0	0	0	0	0	0	0	0	0	0	0	0	0	0	0	0	0	0	0	0	0	0	0	0	0	0	0	0	0	0	0	0	0	0	0	0	0	0	0	0	0	0	0	0	0
B.1.1.387	0	0	0	0	0	0	0	0	0	0	0	0	0	0	0	0	0	0	0	0	0	0	0	0	0	0	0	0	0	0	0	0	0	0	0	0	0	0	0	0	0	0	0	0	0	0	0	0	0
B.1.1.389	0	0	0	0	0	0	0	0	0	0	0	0	0	0	0	0	0	0	0	0	0	0	0	0	0	0	0	0	0	0	0	0	0	0	0	0	0	0	0	0	0	0	0	0	0	0	0	0	0
B.1.1.39	0	0	0	0	0	0	2.22222	0	0	0	0	0	0	11.1111	0	0	0	0	0	0	0	0	0	0	0	0	0	0	0	0	0	0	0	0	0	0	0	0	0	0	2.22222	0	0	0	0	0	0	0	0
B.1.1.391	0	0	0	0	0	0	0	0	0	0	0	0	0	100	0	0	0	0	0	0	0	0	0	0	0	0	0	0	0	0	0	0	0	0	0	0	0	0	0	0	0	0	0	0	0	0	0	0	0
B.1.1.397	0	0	0	0	0	0	0	0	0	0	0	0	0	0	0	0	0	0	0	0	0	0	0	0	0	0	0	0	0	0	0	0	0	0	0	0	0	0	0	0	0	0	0	0	0	0	0	0	0
B.1.1.398	0	0	0	0	0	0	0	0	0	0	0	0	0	0	0	0	0	0	0	0	0	0	0	0	0	0	0	0	0	0	25	0	0	0	0	0	0	0	0	0	0	0	0	0	0	0	0	0	0
B.1.1.401	0	0	0	0	0	0	33.3333	0	0	0	0	0	0	0	0	0	0	0	0	0	0	0	0	0	0	0	0	0	0	0	0	0	0	0	0	0	0	0	0	0	0	0	0	0	0	0	0	0	0
B.1.1.404	0	0	0	0	0	0	0	0	0	0	0	0	0	0	0	0	0	0	0	0	0	0	0	0	0	0	0	0	0	0	0	0	0	0	0	0	0	0	0	0	0	0	0	0	0	0	0	0	0
B.1.1.406	0	0	0	0	0	0	0	0	0	0	0	0	0	50	0	0	0	0	0	0	0	0	0	0	0	0	0	0	0	0	0	0	0	0	0	0	0	0	0	0	0	0	0	0	0	0	0	0	0
B.1.1.409	0	0	0	0	0	0	0	0	0	0	0	0	0	67.6471	0	0	0	0	0	0	0	0	0	0	0	0	0	0	0	0	0	0	0	0	0	0	0	2.94118	0	0	0	0	0	0	0	0	0	0	0
B.1.1.411	0	0	0	0	0	0	40	0	0	0	0	0	0	0	0	0	0	0	0	0	0	0	0	0	0	0	0	0	0	0	0	0	0	0	0	0	0	0	0	0	0	0	0	0	0	0	0	0	0
B.1.1.413	0	0	0	0	0	0	0	0	0	0	0	0.826446	0	0.826446	0	0	0	0	0	0	0	0	0	0	0	0	0	0	0	0	0	0	0	0	0	0	0	0	0	0	0	0	0	0	0	0	0	0	0
B.1.1.416	0	0	0	0	0	0	0	0	0	0	0	6.06061	3.0303	0	0	0	0	0	0	0	0	0	0	0	0	0	0	0	0	0	0	0	0	0	0	0	0	0	0	0	0	0	0	0	0	0	0	0	0
B.1.1.417	0	0	0	0	0	0	0	0	0	0	0	0	0	0	0	0	0	0	0	0	0	0	0	0	0	0	0	0	0	0	0	0	0	0	0	0	0	0	0	0	0	0	0	0	0	0	0	0	0
B.1.1.418	0	0	0	0	0	0	0	0	0	0	0	0	0	0	0	0	0	0	0	0	0	0	0	0	0	0	0	0	0	0	0	0	0	0	0	0	0	0	0	0	0	0	0	0	0	0	0	0	0
B.1.1.419	0	0	0	0	0	0	0	0	0	0	0	0	0	100	0	0	0	0	0	0	0	0	0	0	0	0	0	0	0	0	0	0	0	0	0	0	0	0	0	0	0	0	0	0	0	0	0	0	0
B.1.1.420	0	0	0	0	0	0	0	0	0	0	0	0	0	4.7619	0	0	0	0	0	0	0	0	0	0	0	0	0	0	0	0	0	0	0	0	0	0	0	0	0	0	0	0	0	0	0	0	0	0	0
B.1.1.421	0	0	0	0	0	0	0	0	0	0	0	0	0	0	0	0	0	0	0	0	0	0	0	0	0	0	0	0	0	0	0	0	0	0	0	0	0	0	0	0	0	0	0	0	0	0	0	0	0
B.1.1.422	0	0	0	0	0	0	0	0	0	0	0	0	0	66.6667	0	0	0	0	0	0	0	0	0	0	0	0	0	0	0	0	0	0	0	0	0	0	0	0	0	0	0	0	0	0	0	0	0	0	0
B.1.1.424	0	0	0	0	0	0	0	0	0	0	0	0	0	0	0	0	0	0	0	0	0	0	0	0	0	0	0	0	0	0	0	0	0	0	0	0	0	0	0	0	0	0	0	0	0	0	0	0	0
B.1.1.428	0	0	0	0	0	0	0	0	0	0	0	0	0	0	0	0	0	0	0	0	0	0	0	0	0	0	0	0	0	0	0	0	0	0	0	0	0	0	0	0	0	0	0	0	0	0	0	0	0
B.1.1.429	0	0	0	0	0	0	0	0	0	0	0	0	0	0	0	0	0	0	0	0	0	0	0	0	0	0	0	0	0	0	0	0	0	0	0	0	0	0	0	0	0	0	0	0	0	0	0	0	0
B.1.1.430	0	0	0	0	0	0	0	0	0	0	0	0	0	0	0	0	0	0	0	0	0	0	0	0	0	0	0	0	0	0	0	0	0	0	0	0	0	0	0	0	0	0	0	0	0	0	0	0	0
B.1.1.432	0	0	0	0	0	0	0	0	0	0	0	0	0	0	11.1111	0	0	0	0	0	0	0	0	0	0	0	0	0	0	0	0	0	0	0	0	0	0	0	0	0	0	0	0	0	0	0	0	0	0
B.1.1.433	0	0	0	0	0	0	0	0	0	0	0	0	0	0	0	0	0	0	0	0	0	0	0	0	0	0	0	0	0	0	0	0	0	0	0	0	0	0	0	0	0	0	0	0	0	0	0	0	0
B.1.1.434	0	0	0	0	0	3.94737	2.63158	1.31579	0	0	0	0	0	0	0	0	0	0	0	0	0	0	0	0	0	0	0	0	0	0	0	0	0	0	0	0	0	0	0	0	0	0	0	0	0	0	0	0	0
B.1.1.438	0	0	0	0	0	0	0	0	0	0	0	0	0	0	0	0	0	0	0	0	0	0	0	0	0	0	0	0	0	0	0	0	0	0	0	0	0	0	0	0	0	0	0	0	0	0	0	0	0
B.1.1.44	0	0	0	0	0	0	0	0	0	0	0	0	0	20	0	0	0	0	0	0	0	0	0	0	0	0	0	0	0	0	0	0	0	0	0	0	0	0	0	0	20	0	0	0	0	0	0	0	0
B.1.1.447	0	0	0	0	0	0	0	0	0	0	0	0	0	0	0	0	0	0	0	0	0	0	0	0	0	0	0	0	0	0	0	0	0	0	0	0	0	0	0	0	0	0	0	0	0	0	0	0	0
B.1.1.448	0	0	0	0	0	0	0	0	0	0	0	0	0	0	0	0	0	0	0	0	0	0	0	0	0	0	0	0	0	0	0	0	0	0	0	0	0	0	0	0	0	0	0	0	0	0	0	0	0
B.1.1.456	0	0	0	0	0	0	0	0	0	0	0	0	0	0	0	0	0	0	0	0	0	0	0	0	0	0	0	0	0	0	0	0	0	0	0	0	0	0	0	0	0	0	0	0	0	0	0	0	0
B.1.1.458	0	0	0	0	0	0	0	0	0	0	0	0	0	0	0	0	0	0	0	0	0	0	0	0	0	0	0	0	0	0	0	0	0	0	0	0	0	0	0	0	0	0	0	0	0	0	0	0	0
B.1.1.459	0	0	0	0	0	0	0	0	0	0	0	0	0	0	0	0	0	0	0	0	0	0	0	0	0	0	0	0	0	0	0	0	0	0	0	0	0	0	0	0	0	0	0	0	0	0	0	0	0
B.1.1.46	0	0	0	0	0	0	0	0	0	0	0	0	0	0	0	0	0	0	0	0	0	0	0	0	0	0	0	0	0	0	0	0	0	0	0	0	0	0	0	0	0	0	0	0	0	0	0	0	0
B.1.1.461	0	0	0	0	0	0	0	0	0	0	0	0	0	0	0	0	0	0	0	0	0	0	0	0	0	0	0	0	0	0	0	0	0	0	0	0	0	0	0	0	0	0	0	0	0	0	0	0	0
B.1.1.464	0	0	0	0	0	0	0.485437	0	0	0	0	0	0	0.970874	0	0	0	0	0	0	0	0	0	0	0	0	0	0	0	0.485437	0	0	0	0	0	0	0	68.4466	0	0	0	0.970874	0	0	0	0	0	0	0
B.1.1.467	0	0	0	0	0	0	0	0	0	0	0	0	0	0	0	0	0	0	0	0	0	0	0	0	0	0	0	0	0	0	0	0	0	0	0	0	0	0	0	0	0	0	0	0	0	0	0	0	0
B.1.1.47	0	0	0	0	0	0	0	0	0	0	0	0	0	0	0	0	0	0	0	0	0	0	0	0	0	0	0	0	0	0	0	0	0	0	0	0	0	0	0	0	0	0	0	0	0	0	0	0	0
B.1.1.48	0	0	0	0	0	0	0	0	0	0	0	0	0	0	0	0	0	0	0	0	0	0	0	0	0	0	0	0	0	0	0	0	0	0	0	0	0	0	0	0	0	0	0	0	0	0	0	0	0
B.1.1.485	0	0	0	0	0	0	0	0	0	0	0	0	0	0	0	0	0	0	0	0	0	0	0	0	0	0	0	0	0	0	0	0	0	0	0	0	0	0	0	0	0	0	0	0	0	0	0	0	0
B.1.1.486	0	0	0	0	0	0	0	0	0	0	0	0	0	0	0	0	0	0	0	0	0	0	0	0	0	0	0	0	0	0	0	0	0	0	0	0	0	11.1111	0	0	0	0	0	0	0	0	0	0	0
B.1.1.487	0	0	0	0	0	0	0	0	0	0	0	0	0	0	0	0	0	0	0	0	0	0	0	0	0	0	0	0	0	0	0	0	0	0	0	0	0	0	0	0	0	0	0	0	0	0	0	0	0
B.1.1.5	0	0	0	0	0	0	0	0	0	0	0	0	0	100	0	0	0	0	0	0	0	0	0	0	0	0	0	0	0	0	0	0	0	0	0	0	0	0	0	0	0	0	0	0	0	0	0	0	0
B.1.1.50	0	0	0	0	0	0	2.77778	0	0	0	0	0	0	1.38889	0	0	0	0	0	0	0	0	0	0	0	0	0	0	0	0	0	0	0	0	0	0	0	0	0	0	4.16667	0	0	0	0	0	0	0	0
B.1.1.500	0	0	0	0	0	0	0	0	0	0	0	0	0	0	0	0	0	0	0	0	0	0	0	0	0	0	0	0	0	0	0	0	0	0	0	0	0	0	0	0	0	0	0	0	0	0	0	0	0
B.1.1.506	0	0	0	0	0	0	0	0	0	0	0	0	0	0	0	0	0	0	0	0	0	0	0	0	0	0	0	0	0	0	0	0	0	0	0	0	0	0	0	0	0	0	0	0	0	0	0	0	0
B.1.1.507	0	0	0	0	0	0	0	0	0	0	0	0	0	0	0	0	0	0	0	0	0	0	0	0	0	0	0	0	0	0	0	0	0	0	0	0	0	0	0	0	0	0	0	0	0	0	0	0	0
B.1.1.51	0	0	0	0	0	0	0	0	0	0	0	0	0	33.3333	0	0	0	0	0	0	0	0	0	0	0	0	0	0	0	33.3333	0	0	0	0	0	0	0	0	0	0	0	0	0	0	0	0	0	0	0
B.1.1.513	0	0	0	0	0	0	0	0	0	0	0	0	0	0	0	0	0	0	0	0	0	0	0	0	0	0	0	0	0	0	0	0	0	0	0	0	0	0	0	0	0	0	0	0	0	0	0	0	0
B.1.1.514	0	0	0	0	0	0	0	0	0	0	0	0	0	0	0	0	0	0	0	0	0	0	0	0	0	0	0	0	0	0	0	0	0	0	0	0	0	0	0	0	0	0	0	0	0	0	0	0	0
B.1.1.515	0	0	0	0	0	0	0	0	0	0	0	0	0	100	0	0	0	0	0	0	0	0	0	0	0	0	0	0	0	0	0	0	0	0	0	0	0	0	0	0	0	0	0	0	0	0	0	0	0
B.1.1.517	0	0	0	0	0	0	0	0	0	0	0	0	0	0	0	0	0	0	0	0	0	0	0	0	0	0	0	0	0	0	0	0	0	0	0	0	0	0	0	0	0	0	0	0	0	0	0	0	0
B.1.1.518	0	0	0	0	0	0	0	0	0	0	0	0	0	0	0	0	0	0	0	0	0	0	0	0	0	0	0	0	0	0	0	0	0	0	0	0	0	0	0	0	0	0	0	0	0	0	0	0	0
B.1.1.519	0	0	0	0.124533	0.373599	0.498132	0.871731	0	0.249066	0	0.249066	0	0.249066	18.4309	0	0	0	0	0	0	0	0	0	0	0	0	0	0	0	0	0.124533	0	0	0	0	0	0	0.124533	0	0	0.498132	0	0	0	0.124533	0	0	0	0
B.1.1.521	0	0	0	0	0	0	0	0	0	0	0	0	0	25	0	0	0	0	0	0	0	0	0	0	0	0	0	0	0	0	0	0	0	0	0	0	0	0	0	0	0	0	0	0	0	0	0	0	0
B.1.1.523	0	0	0	0	0	0	0	0	0	0	0	0	0	6.86869	0	0	0	0	0	0	0	0	88.6869	0	0	1.0101	0	0	0	0	0.20202	0	0	0	0	0	0	0.20202	0	0	0	0	0	0	0	0	0	0	0
B.1.1.524	0	0	0	0	0	69.0476	0	0	0	0	0	0	0	28.5714	0	0	0	0	0	0	0	0	0	0	0	0	0	0	0	0	0	0	0	0	0	0	0	0	0	0	0	0	0	0	0	0	0	0	0
B.1.1.525	0	0	0	0	0	0	0	0	0	0	0	0	0	94.1176	0	0	0	0	0	0	0	0	0	0	0	0	0	0	0	0	0	0	0	0	0	0	0	0	0	0	0	0	0	0	0	0	0	0	0
B.1.1.526	0	0	0	0	0	0	0	0	0	0	0	0	0	9.09091	0	0	0	0	0	0	0	0	0	0	0	9.09091	0	0	0	0	0	0	0	0	0	0	0	0	0	0	9.09091	0	0	0	0	0	0	0	0
B.1.1.528	0	0	0	0	0	0	0	0	0	0	0	0	0	0.884956	0	0	0	0	0	0	0	0	0	0	0	2.65487	0	0	0	0.884956	0	0	0	0	0	0	0	0.884956	0	0	0	0.884956	0	0	0	0	0	0	0
B.1.1.529	0	0	0	0	0	0	0	0	91.9643	0	0	0	0	0	0	0	0	0	0	0	0	0	0	0	0	6.54762	0	0	0	0	9.52381	8.63095	0	0	0	0.595238	0	0	0	0	0	0	0	0	0	0	0	0	0
B.1.1.53	0	0	0	0	0	0	0	0	0	0	0	0	0	0	0	0	0	0	0	0	0	0	0	0	0	0	0	0	0	0	0	0	0	0	0	0	0	0	0	0	25	0	0	0	0	0	0	0	0
B.1.1.54	0	0	0	0	0	0	0	0	0	0	0	0	0	0	0	0	0	0	0	0	0	0	0	0	0	0	0	0	0	0	0	0	0	0	0	0	0	0	0	0	0	0	0	0	0	0	0	0	0
B.1.1.56	0	0	0	0	0	0	0	0	0	0	0	0	0	0	0	0	0	0	0	0	0	0	0	0	0	0	0	0	0	0	0	0	0	0	0	0	0	0	0	0	0	0	0	0	0	0	0	0	0
B.1.1.57	0	0	0	0	0	0	100	0	0	0	0	0	0	0	0	0	0	0	0	0	0	0	0	0	0	0	0	0	0	0	0	0	0	0	0	0	0	0	0	0	0	0	0	0	0	0	0	0	0
B.1.1.58	0	0	0	0	33.3333	0	0	0	0	0	0	0	0	0	0	0	0	0	0	0	0	0	0	0	0	0	0	0	0	0	0	0	0	0	0	0	0	0	0	0	0	0	0	0	0	0	0	0	0
B.1.1.59	0	0	0	0	0	0	0	0	0	0	0	0	0	100	0	0	0	0	0	0	0	0	0	0	0	0	0	0	0	0	0	0	0	0	0	0	0	0	0	0	0	0	0	0	0	0	0	0	0
B.1.1.61	0	0	0	0	0	0	0	0	0	0	0	0	0	0	0	0	0	0	0	0	0	0	0	0	0	0	0	0	0	0	0	0	0	0	0	0	0	0	0	0	0	0	0	0	0	0	0	0	0
B.1.1.63	0	0	0	0	0	0	0	0	0	0	0	0	0	0	0	0	0	0	0	0	0	0	0	0	0	0	0	0	0	0	0	0	0	0	0	0	0	0	0	0	0	0	0	0	0	0	0	0	0
B.1.1.67	0	0	0	0	0	0	0	0	0	0	0	0	0	0	0	0	0	0	0	0	0	0	0	0	0	0	0	0	0	0	0	0	0	0	0	0	0	0	0	0	0	0	0	0	0	0	0	0	0
B.1.1.7	0	0	0	0.00395846	0.022039	0	0.0095217	0.000427942	0.000213971	0.0931843	0	0.0491063	0.0087728	97.1871	0.153417	0.0100566	0	0.000106985	0	0	0	0	0.00106985	0	0	0.000962869	0	0	0	0.0058842	0.00342353	0	0	0	0.000213971	0	0.000320956	0.0192574	0.000427942	0	0.0226809	0.000106985	0	0	0.00823788	0.000855883	0	0.000213971	0.000106985
B.1.1.70	0	0	0	0	0	0.70922	0	0	0	0	0	0	0	1.41844	0	0	0	0	0	0	0	0	0	0	0	0	0	0	0	0	0	0	0	0	0	0	0	0	0	0	0	0	0	0	0	0	0.70922	0	0
B.1.1.71	0	0	0	0	0	0	0	0	0	0	0	0	0	0	0	0	0	0	0	0	0	0	0	0	0	0	0	0	0	0	0	0	0	0	0	0	0	0	0	0	0	0	0	0	0	0	0	0	0
B.1.1.74	0	0	0	0	0	0	0	0	0	0	0	0	0	20	0	0	0	0	0	0	0	0	0	0	0	0	0	0	0	0	0	0	0	0	0	0	0	0	0	0	0	0	0	0	0	0	0	0	0
B.1.1.75	0	0	0	0	0	0	0	0	0	0	0	0	0	0	0	0	0	0	0	0	0	0	0	0	0	0	0	0	0	0	0	0	0	0	0	0	0	0	0	0	0	0	0	0	0	0	0	0	0
B.1.1.77	0	0	0	0	0	0	0	0	0	0	0	0	0	0	0	0	0	0	0	0	0	0	0	0	0	0	0	0	0	0	0	0	0	0	0	0	0	0	0	0	0	0	0	0	0	0	0	0	0
B.1.1.8	0	0	0	0	0	14.2857	0	0	0	0	0	0	0	0	0	0	0	0	0	0	0	0	0	0	0	0	0	0	0	0	0	0	0	0	0	0	0	0	0	0	14.2857	0	0	0	0	0	0	0	0
B.1.1.82	0	0	0	0	0	0	0	0	0	0	0	0	0	0	0	0	0	0	0	0	0	0	0	0	0	0	0	0	0	0	0	0	0	0	0	0	0	0	0	0	0	0	0	0	0	0	0	0	0
B.1.1.83	0	0	0	0	0	0	0	0	0	0	0	0	0	0	0	0	0	0	0	0	0	0	0	0	0	0	0	0	0	0	0	0	0	0	0	0	0	0	0	0	0	0	0	0	0	0	0	0	0
B.1.1.89	0	0	0	0	0	0	0	0	0	0	0	0	0	0	0	0	0	0	0	0	0	0	0	0	0	0	0	0	0	0	0	0	0	0	0	0	0	0	0	0	0	0	0	0	0	0	0	0	0
B.1.1.97	0	0	0	0	0	0	0	0	0	0	0	0	0	100	0	0	0	0	0	0	0	0	0	0	0	0	0	0	0	0	0	0	0	0	0	0	0	0	0	0	0	0	0	0	0	0	0	0	0
B.1.1.99	0	0	0	0	0	0	0	0	0	0	100	0	0	0	0	0	0	0	0	0	0	0	0	0	0	0	0	0	0	0	0	0	0	0	0	0	0	0	0	0	0	0	0	0	0	0	0	0	0
B.1.104	0	0	0	0	0	0	0	0	0	0	0	0	0	14.2857	0	0	0	0	0	0	0	0	0	0	0	0	0	0	0	0	0	0	0	0	0	0	0	0	0	0	0	0	0	0	0	0	0	0	0
B.1.105	0	0	0	0	0	0	0	0	0	0	0	0	0	0	0	0	0	0	0	0	0	0	0	0	0	0	0	0	0	0	0	0	0	0	0	0	0	0	0	0	0	0	0	0	0	0	0	0	0
B.1.106	0	0	0	0	0	0	0	0	0	0	0	0	0	0	0	0	0	0	0	0	0	0	0	0	0	0	0	0	0	0	0	0	0	0	0	0	0	0	0	0	0	0	0	0	0	0	0	0	0
B.1.108	0	0	0	0	0	0	0	0	0	0	0	0	0	13.3333	0	0	0	0	0	0	0	0	0	0	0	0	0	0	0	0	0	0	0	0	0	0	0	0	0	0	0	0	0	0	0	0	0	13.3333	0
B.1.110	0	0	0	0	0	0	0	0	0	0	0	0	0	33.3333	0	0	0	0	0	0	0	0	0	0	0	0	0	0	0	0	0	0	0	0	0	0	0	0	0	0	0	0	0	0	0	0	0	0	0
B.1.110.1	0	0	0	0	0	0	0	0	0	0	0	0	0	0	0	0	0	0	0	0	0	0	0	0	0	0	0	0	0	0	0	0	0	0	0	0	0	0	0	0	0	0	0	0	0	0	0	0	0
B.1.110.3	0	0	0	0	3.22581	0	0	0	0	0	0	0	0	0	0	0	0	0	0	0	0	0	0	0	0	0	0	0	0	0	0	0	0	0	0	0	0	0	0	0	0	0	0	0	0	0	0	0	0
B.1.111	0	0	0	0	0	0	0	0	0	0	0	0	0	0	0	0	0	0	0	0	0	0	0	0	0	0	0	0	0	0	0	0	0	0	0	0	0	7.69231	0	0	0	0	0	0	0	0	0	0	0
B.1.112	0	0	0	0	0	0	0	0	0	0	0	0	0	0	0	0	0	0	0	0	0	0	0	0	0	0	0	0	0	0	0	0	0	0	0	0	0	0	0	0	0	0	0	0	0	0	0	0	0
B.1.113	0	0	0	0	0	100	0	0	0	0	0	0	0	0	0	0	0	0	0	0	0	0	0	0	0	0	0	0	0	0	0	0	0	0	0	0	0	0	0	0	0	0	0	0	0	0	0	0	0
B.1.115	0	0	0	0	0	0	0	0	0	0	0	0	0	0	0	0	0	0	0	0	0	0	0	0	0	0	0	0	0	0	0	0	0	0	0	0	0	0	0	0	0	0	0	0	0	0	0	0	0
B.1.118	0	0	0	0	0	0	0	0	0	0	0	0	0	0	0	0	0	0	0	0	0	0	0	0	0	0	0	0	0	0	0	0	0	0	0	0	0	0	0	0	0	0	0	0	0	0	0	0	0
B.1.119	0	0	0	0	0	0	0	0	0	0	0	0	0	0	0	0	0	0	0	0	0	0	0	0	0	0	0	0	0	0	0	0	0	0	0	0	0	0	0	0	0	0	0	0	0	0	0	0	0
B.1.12	0	0	0	0	0	0	0	0	0	0	0	25	0	0	0	0	0	0	0	0	0	0	0	0	0	0	0	0	0	0	0	0	0	0	0	0	0	0	0	0	0	0	0	0	0	0	0	0	0
B.1.120	0	0	0	0	0	0	0	0	0	0	0	0	0	0	0	0	0	0	0	0	0	0	0	0	0	0	0	0	0	0	0	0	0	0	0	0	0	0	0	0	0	0	0	0	0	0	0	0	0
B.1.126	0	0	0	0	0	0	0	0	0	0	0	0	0	20	0	0	0	0	0	0	0	0	0	0	0	0	0	0	0	0	0	0	0	0	0	0	0	0	0	0	0	0	0	0	0	0	0	0	0
B.1.127	0	0	0	0	0	0	0	0	0	0	0	0	0	0	0	0	0	0	0	0	0	0	0	0	0	0	0	0	0	0	0	0	0	0	0	0	0	0	0	0	0	0	0	0	0	0	0	0	0
B.1.128	0	0	0	0	0	0.161421	0	0	0	0	0	0	0	0	0	0	0	0	0	0	0	0	0	0	0	0	0	0	0	0	0	0	0	0	0	0	0	0	0	0	0	0	0	0	0	0	0	0	0
B.1.13	0	0	0	0	0	0	0	0	0	0	0	0	0	0	0	0	0	0	0	0	0	0	0	0	0	0	0	0	0	0	0	0	0	0	0	0	0	0	0	0	0	0	0	0	0	0	0	0	0
B.1.131	0	0	0	0	0	0	0	0	0	0	0	0	0	0	0	0	0	0	0	0	0	0	0	0	0	0	0	0	0	0	0	0	0	0	0	0	0	0	0	0	0	0	0	0	0	0	0	0	0
B.1.137	0	0	0	0	0	0	0	0	0	0	0	0	0	0	0	0	0	0	0	0	0	0	0	0	0	0	0	0	0	0	0	0	0	0	0	0	0	0	0	0	0	0	0	0	0	0	0	0	0
B.1.139	0	0	0	0	0	0	0	0	0	0	0	0	0	5.55556	0	5.55556	0	0	0	0	0	0	0	0	0	0	0	0	0	0	0	0	0	0	0	0	0	0	0	0	0	0	0	0	0	0	0	0	0
B.1.142	0	0	0	0	0	0	0	0	0	0	0	0	0	0	0	0	0	0	0	0	0	0	0	0	0	0	0	0	0	0	0	0	0	0	0	0	0	0	0	0	0	0	0	0	0	0	0	0	0
B.1.143	0	0	0	0	0	0	0	0	0	0	0	0	0	0	0	0	0	0	0	0	0	0	0	0	0	0	0	0	0	0	0	0	0	0	0	0	0	0	0	0	0	0	0	0	0	0	0	0	0
B.1.146	0	0	0	0	0	0	0	0	0	0	0	0	0	0	0	0	0	0	0	0	0	0	0	0	0	0	0	0	0	0	0	0	0	0	0	0	0	0	0	0	0	0	0	0	0	0	0	0	0
B.1.147	0	0	0	0	0	0	0	0	0	0	0	0	0	0	0	0	0	0	0	0	0	0	0	0	0	0	0	0	0	0	0	0	0	0	0	0	0	0	0	0	11.1111	0	0	0	0	0	0	0	0
B.1.149	0	0	0	0	0	0	0	0	0	0	0	0	0	0	0	0	0	0	0	0	0	0	0	0	0	0	0	0	0	0	0	0	0	0	0	0	0	0	0	0	0	0	0	0	0	0	0	0	0
B.1.151	0	0	0	0	0	0	0	0	0	0	0	0	0	0	0	0	0	0	0	0	0	0	0	0	0	0	0	0	0	0	0	0	0	0	0	0	0	0	0	0	0	0	0	0	0	0	0	0	0
B.1.157	0	0	0	0	0	0	0	0	0	0	0	0	0	100	0	0	0	0	0	0	0	0	0	0	0	0	0	0	0	0	0	0	0	0	0	0	0	0	0	0	0	0	0	0	0	0	0	0	0
B.1.160	0	0	0	0.245098	0.245098	0.857843	1.47059	0.490196	0	0	0	0.122549	0.367647	5.51471	0	0.122549	0	0	0	0	0	0	0	0	0	0	0	0	0	0.367647	0.490196	0	0	0	0	0	0	1.10294	0	0	1.71569	0	0	0	0	0	0.122549	0	0.122549
B.1.160.10	0	0	0	0	0	0	0	0	0	0	0	0	0	0	0	0	0	0	0	0	0	0	0	0	0	0	0	0	0	0	0	0	0	0	0	0	0	0	0	0	0	0	0	0	0	0	0	0	0
B.1.160.11	0	0	0	0	0	0	0	0	0	0	0	0	0	0	0	0	0	0	0	0	0	0	0	0	0	0	0	0	0	0	0	0	0	0	0	0	0	0	0	0	0	0	0	0	0	0	0	0	0
B.1.160.12	0	0	0	0	0	0	0	0	0	0	0	0	0	0	0	0	0	0	0	0	0	0	0	0	0	0	0	0	0	0	0	0	0	0	0	0	0	0	0	0	0	0	0	0	0	0	0	0	0
B.1.160.14	0	0	0	0	0	0	0	0	0	0	0	0	0	16.6667	0	0	0	0	0	0	0	0	0	0	0	0	0	0	0	0	0	0	0	0	0	0	0	0	0	0	0	0	0	0	0	0	0	0	0
B.1.160.16	0	0	0	0	0	0	0	0	0	0	0	0	0	5.26316	0	0	0	0	0	0	0	0	0	0	0	0	0	0	0	0	0	0	0	0	0	0	0	0	0	0	0	0	0	0	0	0	0	0	0
B.1.160.17	0	0	0	0	0	0	0	0	0	0	0	0	0	0	0	0	0	0	0	0	0	0	0	0	0	0	0	0	0	0	0	0	0	0	0	0	0	0	0	0	0	0	0	0	0	0	0	0	0
B.1.160.18	0	0	0	0	0	0	0	0	0	0	0	0	0	25	0	0	0	0	0	0	0	0	0	0	0	0	0	0	0	0	0	0	0	0	0	0	0	0	0	0	0	0	0	0	0	0	0	0	0
B.1.160.21	0	0	0	0	0	0	0	0	0	0	0	0	0	0	0	0	0	0	0	0	0	0	0	0	0	0	0	0	0	0	0	0	0	0	0	0	0	0	0	0	0	0	0	0	0	0	0	0	0
B.1.160.22	0	0	0	0	0	0	0	0	0	0	0	0	0	100	0	0	0	0	0	0	0	0	0	0	0	0	0	0	0	0	0	0	0	0	0	0	0	0	0	0	0	0	0	0	0	0	0	0	0
B.1.160.23	0	0	0	0	0	0	0	0	0	0	0	0	0	50	0	0	0	0	0	0	0	0	0	0	0	0	0	0	0	0	0	0	0	0	0	0	0	0	0	0	0	0	0	0	0	0	0	0	0
B.1.160.24	0	0	0	0	0	0	0	0	0	0	0	0	0	95	0	0	0	0	0	0	0	0	0	0	0	0	0	0	0	0	0	0	0	0	0	0	0	0	0	0	0	0	0	0	0	0	0	0	0
B.1.160.25	0	0	0	0	0	0	0	0	0	0	0	0	0	0	0	0	0	0	0	0	0	0	0	0	0	0	0	0	0	0	0	0	0	0	0	0	0	0	0	0	0	0	0	0	0	0	0	0	0
B.1.160.26	0	0	0	0	0	6.66667	0	0	0	0	0	0	0	46.6667	0	0	0	0	0	0	0	0	0	0	0	0	0	0	0	0	0	0	0	0	0	0	0	0	0	0	0	0	0	0	0	0	0	0	0
B.1.160.27	0	0	0	0	0	0	50	0	0	0	0	0	0	0	0	0	0	0	0	0	0	0	0	0	0	0	0	0	0	0	0	0	0	0	0	0	0	0	0	0	0	0	0	0	0	0	0	0	0
B.1.160.28	0	0	0	0	0	0	33.3333	0	0	0	0	0	0	0	0	0	0	0	0	0	0	0	0	0	0	0	0	0	0	0	0	0	0	0	0	0	0	0	0	0	0	0	0	0	0	0	0	0	0
B.1.160.30	0	0	0	0	0	0	0	0	0	0	0	0	0	0	0	0	0	0	0	0	0	0	0	0	0	0	0	0	0	0	0	0	0	0	0	0	0	0	0	0	0	0	0	0	0	0	0	0	0
B.1.160.31	0	0	0	0	0	0	0	0	0	0	0	0	0	100	0	0	0	0	0	0	0	0	0	0	0	0	0	0	0	0	0	0	0	0	0	0	0	0	0	0	0	0	0	0	0	0	0	0	0
B.1.160.32	0	0	0	0	0	0	0	0	0	0	0	0	0	0	0	0	0	0	0	0	0	0	0	0	0	0	0	0	0	0	0	0	0	0	0	0	0	0	0	0	0	0	0	0	0	0	33.3333	0	0
B.1.160.33	0	0	0	0	0	0	0	0	0	0	0	0	0	0	0	0	0	0	0	0	0	0	0	0	0	0	0	0	0	0	0	0	0	0	0	0	0	0	0	0	0	0	0	0	0	0	0	0	0
B.1.160.7	0	0	0	0	0	0	20	0	0	0	0	0	0	0	0	0	0	0	0	0	0	0	0	0	0	0	0	0	0	0	0	0	0	0	0	0	0	0	0	0	0	0	0	0	0	0	0	0	0
B.1.160.8	0	0	0	0	0	0	20	0	0	0	0	0	0	0	0	0	0	0	0	0	0	0	0	0	0	0	0	0	0	0	0	0	0	0	0	0	0	0	0	0	0	0	0	0	0	0	0	0	0
B.1.160.9	0	0	0	0	0	0	0	0	0	0	0	0	0	0	0	0	0	0	0	0	0	0	0	0	0	0	0	0	0	0	0	0	0	0	0	0	0	0	0	0	0	0	0	0	0	0	0	0	0
B.1.161	0	0	0	0	0	0	0	0	0	0	0	0	0	0	0	0	0	0	0	0	0	0	0	0	0	0	0	0	0	0	0	0	0	0	0	0	0	0	0	0	0	0	0	0	0	0	0	0	0
B.1.162	0	0	0	0	0	0	0	0	0	0	0	0	0	0	0	0	0	0	0	0	0	0	0	0	0	0	0	0	0	0	0	0	0	0	0	0	0	0	0	0	0	0	0	0	0	0	0	0	0
B.1.166	0	0	0	0	0	0	0	0	0	0	0	0	0	0	0	0	0	0	0	0	0	0	0	0	0	0	0	0	0	0	0	0	0	0	0	0	0	0	0	0	0	0	0	0	0	0	0	0	0
B.1.168	0	0	0	0	0	0	0	0	0	0	0	0	0	0	0	0	0	0	0	0	0	0	0	0	0	0	0	0	0	0	0	0	0	0	0	0	0	0	0	0	0	0	0	0	0	0	0	0	0
B.1.169	0	0	0	0	0	0	0	0	0	0	0	0	0	0	0	0	0	0	0	0	0	0	0	0	0	0	0	0	0	0	0	0	0	0	0	0	0	0	0	0	0	0	0	0	0	0	0	0	0
B.1.170	0	0	0	0	0	0	0	0	0	0	0	0	0	35.7143	0	0	0	0	0	0	0	0	0	0	0	0	0	0	0	0	0	0	0	0	0	0	0	7.14286	0	0	0	0	0	0	0	0	0	0	0
B.1.177	0	0	0.0869565	0.347826	0.26087	0.347826	1.3913	0.347826	0.173913	0	0	0.173913	1.3913	8.6087	0.0869565	0	0	0	0	0	0	0	0	0	0	0.0869565	0	0	0	0.521739	0	0	0	0	0	0	0	0.869565	0.173913	0	0.869565	0.0869565	0	0	0.869565	0	0.26087	0	0
B.1.177.10	0	0	0	0	0	0	0	0	0	0	0	0	0	0	0	0	0	0	0	0	0	0	0	0	0	0	0	0	0	0	0	0	0	0	0	0	0	0	0	0	0	0	0	0	0	0	0	0	0
B.1.177.11	0	0	33.3333	0	0	0	0	0	0	0	0	0	0	0	0	0	0	0	0	0	0	0	0	0	0	0	0	0	0	0	0	0	0	0	0	0	0	0	0	0	0	0	0	0	0	0	0	0	0
B.1.177.12	0	0	3.7037	0	0	0	0	0	0	0	0	0	0	0	0	0	0	0	0	0	0	0	0	0	0	0	0	0	0	0	0	0	0	0	0	0	0	0	3.7037	0	7.40741	0	0	0	0	0	0	0	0
B.1.177.15	0	0	0	6.38298	0	0	0	0	0	0	0	0	0	0	0	0	0	0	0	0	0	0	0	0	0	0	0	0	0	0	0	0	0	0	0	0	0	0	0	0	0	0	0	0	0	0	0	0	0
B.1.177.16	0	0	0	0	0	0	0	11.7647	0	0	0	0	0	0	0	0	0	0	0	0	0	0	0	0	0	0	0	0	0	0	0	0	0	0	0	0	0	0	5.88235	0	5.88235	0	0	0	0	0	0	0	0
B.1.177.17	0	0	0	0	0	0	0	0	0	0	0	0	0	0	0	0	0	0	0	0	0	0	0	0	0	0	0	0	0	0	0	0	0	0	0	0	0	0	0	0	0	0	0	0	0	0	0	0	0
B.1.177.18	0	0	0	0	0	0	0	0	0	0	0	0	0	25	0	0	0	0	0	0	0	0	0	0	0	0	0	0	0	0	0	0	0	0	0	0	0	0	0	0	0	0	0	0	0	0	0	0	0
B.1.177.19	0	0	0	0	0	0	0	0	0	0	0	0	0	15.3846	0	0	0	0	0	0	0	0	0	0	0	0	0	0	0	0	0	0	0	0	0	0	0	0	0	0	0	0	0	0	0	0	0	0	0
B.1.177.2	0	0	0	0	0	0	0	0	0	0	0	0	0	0	0	0	0	0	0	0	0	0	0	0	0	0	0	0	0	0	0	0	0	0	0	0	0	100	0	0	0	0	0	0	0	0	0	0	0
B.1.177.21	0	0	0	0	0	0	3.92157	0	0	0	0	0	0	0.980392	0	0	0	0	0	0	0	0	0	0	0	0	0	0	0	0	0	0	0	0	0	0	0	0	0	0	0.980392	0	0	0	0	0	0	0	0
B.1.177.23	0	0	0	0	0	0	0	0	0	0	0	0	0	0	0	0	0	0	0	0	0	0	0	0	0	0	0	0	0	0	0	0	0	0	0	0	0	0	0	0	0	0	0	0	0	0	0	0	0
B.1.177.24	0	0	0	0	0	0	0	0	0	0	0	0	0	0	0	0	0	0	0	0	0	0	0	0	0	0	0	0	0	0	0	0	0	0	0	0	0	0	0	0	50	0	0	0	0	0	0	0	0
B.1.177.26	0	0	0	0	0	0	0	0	0	0	0	0	0	0	0	0	0	0	0	0	0	0	0	0	0	0	0	0	0	0	0	0	0	0	0	0	0	0	0	0	0	0	0	0	0	0	0	0	0
B.1.177.28	0	0	0	0	0	0	0	0	0	0	0	0	0	0	0	0	0	0	0	0	0	0	0	0	0	0	0	0	0	0	0	0	0	0	0	0	0	0	50	0	0	0	0	0	0	0	0	0	0
B.1.177.30	0	0	0	0	0	0	0	0	0	0	0	0	0	50	0	0	0	0	0	0	0	0	0	0	0	0	0	0	0	0	0	0	0	0	0	0	0	0	0	0	0	0	0	0	0	0	0	0	0
B.1.177.31	0	0	0	0	0	0	0	0	0	0	0	0	0	25	0	0	0	0	0	0	0	0	0	0	0	0	0	0	0	0	0	0	0	0	0	0	0	25	0	0	0	0	0	0	0	0	0	0	0
B.1.177.32	0	0	0	0	0	0	0	0	0	0	0	0	0	0	0	0	0	0	0	0	0	0	0	0	0	0	0	0	0	0	0	0	0	0	0	0	0	0	0	0	0	0	0	0	0	0	0	0	0
B.1.177.33	0	0	0	0	0	0	25	0	0	0	0	0	0	0	0	0	0	0	0	0	0	0	0	0	0	0	0	0	0	0	0	0	0	0	0	0	0	0	0	0	0	0	0	0	0	0	0	0	0
B.1.177.35	0	0	0	0	0	0	0	0	0	0	0	0	0	0	0	0	0	0	0	0	0	0	0	0	0	0	0	0	0	0	0	0	0	0	0	0	0	0	0	0	0	0	0	0	0	0	0	0	0
B.1.177.38	0	0	0	0	0	0	0	0	0	0	0	0	0	0	0	0	0	0	0	0	0	0	0	0	0	0	0	0	0	0	0	0	0	0	0	0	0	0	0	0	0	0	0	0	0	0	0	0	0
B.1.177.39	0	0	0	0	0	0	0	0	0	0	0	0	0	0	0	0	0	0	0	0	0	0	0	0	0	0	0	0	0	0	0	0	0	0	0	0	0	0	0	0	0	0	0	0	0	0	0	0	0
B.1.177.4	0	0	0	0	2.12766	0	6.38298	0	0	0	0	0	2.12766	8.51064	0	0	0	0	0	0	0	0	0	0	0	0	0	0	0	0	0	0	0	0	0	0	0	0	0	0	0	0	0	0	0	0	0	0	0
B.1.177.40	0	0	0	0	0	0	0	0	0	0	0	0	0	0	0	0	0	0	0	0	0	0	0	0	0	0	0	0	0	0	0	0	0	0	0	0	0	0	0	0	0	0	0	0	0	0	0	0	0
B.1.177.41	0	0	0	0	0	0	0	0	0	0	0	0	0	0	0	0	0	0	0	0	0	0	0	0	0	0	0	0	0	0	0	0	0	0	0	0	0	0	0	0	0	0	0	0	0	0	0	0	0
B.1.177.42	0	0	0	0	0	5.55556	0	0	0	0	0	0	0	5.55556	0	0	0	0	0	0	0	0	0	0	0	0	0	0	0	0	0	0	0	0	0	0	0	0	0	0	0	0	0	0	0	0	0	0	0
B.1.177.43	0	0	0	0	0	0	0	0	0	0	0	0	0	0	0	0	0	0	0	0	0	0	0	0	0	0	0	0	0	0	0	0	0	0	0	0	0	0	0	0	0	0	0	0	0	0	0	0	0
B.1.177.44	0	0	0	0	0	0	10.5263	0	0	0	0	0	0	26.3158	0	0	0	0	0	0	0	0	0	0	0	0	0	0	0	0	0	0	0	0	0	0	0	0	5.26316	0	0	0	0	0	0	0	0	0	0
B.1.177.45	0	0	0	0	0	0	0	0	0	0	0	8.33333	0	0	0	0	0	0	0	0	0	0	0	0	0	0	0	0	0	0	0	0	0	0	0	0	0	0	0	0	0	0	0	0	0	0	0	0	0
B.1.177.46	0	0	0	0	0	0	0	0	0	0	0	0	0	0	0	0	0	0	0	0	0	0	0	0	0	0	0	0	0	0	0	0	0	0	0	0	0	0	0	0	0	0	0	0	0	0	0	0	0
B.1.177.5	0	0	0	0	0	0	0	0	0	0	0	0	0	0	0	0	0	0	0	0	0	0	0	0	0	0	0	0	0	0	0	0	0	0	0	0	0	0	0	0	0	0	0	0	0	0	0	0	0
B.1.177.50	0	0	0	0	0	0	0	25	0	0	0	0	0	25	0	0	0	0	0	0	0	0	0	0	0	0	0	0	0	0	0	0	0	0	0	0	0	0	0	0	0	0	0	0	0	0	0	0	0
B.1.177.51	0	0	0	0	0	0	0	0	0	0	0	0	7.14286	14.2857	0	0	0	0	0	0	0	0	0	0	0	0	0	0	0	0	0	0	0	0	0	0	0	7.14286	0	0	0	0	0	0	0	0	0	0	0
B.1.177.52	0	0	0	0	0	0	0	0	0	0	0	0	0	0	0	0	0	0	0	0	0	0	0	0	0	0	0	0	0	0	66.6667	0	0	0	0	0	0	0	0	0	0	0	0	0	0	0	0	0	0
B.1.177.53	0	0	0	0	0	0	0	0	0	0	0	0	0	0	0	0	0	0	0	0	0	0	0	0	0	0	0	0	0	0	0	0	0	0	0	0	0	0	0	0	0	0	0	0	0	0	0	0	0
B.1.177.54	0	0	0	0	0	0	0	0	0	0	0	0	0	7.14286	0	0	0	0	0	0	0	0	0	0	0	0	0	0	0	0	0	0	0	0	0	0	0	0	0	0	0	0	0	0	0	0	0	0	0
B.1.177.55	0	0	0	0	0	0	0	0	0	0	0	0	0	0	0	0	0	0	0	0	0	0	0	0	0	0	0	0	0	0	0	0	0	0	0	0	0	0	0	0	0	0	0	0	0	0	0	0	0
B.1.177.56	0	0	0	0	0	0	0	0	0	0	0	0	0	4.16667	0	0	0	0	0	0	0	0	0	0	0	0	0	0	0	0	0	0	0	0	0	0	0	0	0	0	0	0	0	0	0	0	0	0	0
B.1.177.57	0	0	0	0	0	0	0	0	0	0	0	0	0	31.5789	0	0	0	0	0	0	0	0	0	0	0	0	0	0	0	0	0	0	0	0	0	0	0	0	0	0	0	0	0	0	0	0	0	0	0
B.1.177.58	0	0	0	0	0	0	0	0	0	0	0	0	50	0	0	0	0	0	0	0	0	0	0	0	0	0	0	0	0	0	0	0	0	0	0	0	0	0	0	0	0	0	0	0	0	0	0	0	0
B.1.177.59	0	0	0	0	0	0	0	0	0	0	0	0	0	0	0	0	0	0	0	0	0	0	0	0	0	0	0	0	0	0	0	0	0	0	0	0	0	0	0	0	0	0	0	0	0	0	0	0	0
B.1.177.6	0	0	0	0	0	11.1111	11.1111	0	0	0	0	0	0	11.1111	0	0	0	0	0	0	0	0	0	0	0	0	0	0	0	0	0	0	0	0	0	0	0	0	0	0	0	0	0	0	0	0	0	0	0
B.1.177.60	0	0	0	0	0	2.15054	0.537634	0	0	1.07527	0	0	0	30.1075	0	0	0	0	0	0	0	0	0	0	0	0.537634	0	0	0	0	0	0	0	0	0	0	0	0	0	0	1.07527	0	0	0	0.537634	0	0	0	0
B.1.177.62	0	0	0	0	0	0	0	0	0	0	0	0	4	8	0	0	0	0	0	0	0	0	0	0	0	0	0	0	0	0	0	0	0	0	0	0	0	0	0	0	0	0	0	0	0	0	0	0	0
B.1.177.63	0	0	0	0	0	0	0	0	0	0	0	0	0	0	0	0	0	0	0	0	0	0	0	0	0	0	0	0	0	0	0	0	0	0	0	0	0	0	0	0	0	0	0	0	0	0	0	0	0
B.1.177.64	0	0	0	0	0	0	0	0	0	0	0	0	0	0	0	0	0	0	0	0	0	0	0	0	0	0	0	0	0	0	0	0	0	0	0	0	0	0	0	0	0	0	0	0	0	0	0	0	0
B.1.177.65	0	0	0	0	0	0	0	0	0	0	0	0	0	0	0	0	0	0	0	0	0	0	0	0	0	0	0	0	0	0	0	0	0	0	0	0	0	0	0	0	0	0	0	0	0	0	0	0	0
B.1.177.67	0	0	0	0	0	0	0	0	0	0	0	0	0	0	0	0	0	0	0	0	0	0	0	0	0	0	0	0	0	0	0	0	0	0	0	0	0	0	0	0	0	0	0	0	0	0	0	0	0
B.1.177.68	0	0	0	0	0	0	0	0	0	0	0	0	0	0	0	0	0	0	0	0	0	0	0	0	0	0	0	0	0	0	0	0	0	0	0	0	0	0	0	0	0	0	0	0	0	0	0	0	0
B.1.177.69	0	0	0	0	16.6667	0	0	0	0	0	0	0	0	0	0	0	0	0	0	0	0	0	0	0	0	0	0	0	0	0	0	0	0	0	0	0	0	0	0	0	0	0	0	0	0	0	0	0	0
B.1.177.7	0	0	0	0	0	0	0	0	0	0	0	0	0	9.25926	0	0	0	0	0	0	0	0	0	0	0	0	0	0	0	0	0	0	0	0	0	0	0	16.6667	0	0	1.85185	0	0	0	0	0	0	0	0
B.1.177.70	0	0	0	0	0	0	0	0	0	0	0	0	0	0	0	0	0	0	0	0	0	0	0	0	0	0	0	0	0	0	0	0	0	0	0	0	0	0	0	0	0	0	0	0	0	0	0	0	0
B.1.177.72	0	0	0	0	0	0	0	0	0	0	0	0	0	0	0	0	0	0	0	0	0	0	0	0	0	0	0	0	0	0	0	0	0	0	0	0	0	0	0	0	0	0	0	0	0	0	0	0	0
B.1.177.73	0	0	0	0	0	0	0	0	0	0	0	0	0	25	0	0	0	0	0	0	0	0	0	0	0	0	0	0	0	0	0	0	0	0	0	0	0	25	0	0	0	0	0	0	0	0	0	0	0
B.1.177.74	0	0	0	100	0	0	0	0	0	0	0	0	0	0	0	0	0	0	0	0	0	0	0	0	0	0	0	0	0	0	0	0	0	0	0	0	0	0	0	0	0	0	0	0	0	0	0	0	0
B.1.177.75	0	0	0	0	0	0	5.26316	0	0	0	0	0	0	5.26316	0	0	0	0	0	0	0	0	0	0	0	0	0	0	0	0	0	0	0	0	0	0	0	0	0	0	0	0	0	0	0	0	0	0	0
B.1.177.76	0	0	0	0	0	0	0	0	0	0	0	0	0	0	0	0	0	0	0	0	0	0	0	0	0	0	0	0	0	0	0	0	0	0	0	0	0	0	0	0	0	0	0	0	0	0	0	0	0
B.1.177.77	0	0	0	0	0	0	0	0	0	0	0	0	0	25	0	0	0	0	0	0	0	0	0	0	0	0	0	0	0	0	0	0	0	0	0	0	0	0	0	0	0	0	0	0	0	0	12.5	0	0
B.1.177.8	0	0	0	0	0	6.25	0	0	0	0	0	0	0	6.25	0	0	0	0	0	0	0	0	0	0	0	0	0	0	0	0	0	0	0	0	0	0	0	0	0	0	0	0	0	0	0	0	0	0	0
B.1.177.80	0	0	0	0	0	0	0	0	0	0	0	0	0	98.2659	0	0	0	0	0	0	0	0	0	0	0	0	0	0	0	0.578035	0	0	0	0	0	0	0	0	0	0	0	0	0	0	0	0	0	0	0
B.1.177.81	0	0	0	0	0	0	0	2.27273	0	0	0	0	6.81818	11.3636	0	0	0	0	0	0	0	0	0	0	0	0	0	0	0	0	0	0	0	0	0	0	0	2.27273	0	0	4.54545	0	0	0	4.54545	0	4.54545	0	0
B.1.177.82	0	0	0	0	0	0	0	0	0	0	0	0	0	2.27273	0	0	0	0	0	0	0	0	0	0	0	0	0	0	0	0	0	0	0	0	0	0	0	4.54545	0	0	0	0	0	0	0	0	0	0	0
B.1.177.83	0	0	0	0	0	0	16.6667	0	0	0	0	0	0	0	0	0	0	0	0	0	0	0	0	0	0	0	0	0	0	0	0	0	0	0	0	0	0	0	0	0	0	0	0	0	0	0	8.33333	0	0
B.1.177.84	0	0	0	0	0	0	0	0	0	0	0	0	0	0	0	0	0	0	0	0	0	0	0	0	0	0	0	0	0	0	0	0	0	0	0	0	0	0	0	0	0	0	0	0	0	0	0	0	0
B.1.177.85	0	0	0	0	0	0	50	0	0	0	0	0	0	0	0	0	0	0	0	0	0	0	0	0	0	0	0	0	0	0	0	0	0	0	0	0	0	50	0	0	0	0	0	0	0	0	0	0	0
B.1.177.86	0	0	0	0	0.359712	0	0.719424	0	0	0	0	0	0	5.39568	0	0	0	0	0	0	0	0	0	0	0	0	0	0	0	0	0	0	0	0	0	0	0	0.359712	0	0	1.07914	0	0	0	0	0	2.8777	0	0
B.1.177.87	0	0	0	0	0	0	0	0	0	0	0	0	0	12.5	0	0	0	0	0	0	0	0	0	0	0	0	0	0	0	0	0	0	0	0	0	0	0	6.25	0	0	6.25	0	0	0	0	0	0	0	0
B.1.177.89	0	0	0	0	0	0	0	0	0	0	0	0	0	0	0	0	0	0	0	0	0	0	0	0	0	0	0	0	0	0	0	0	0	0	0	0	0	0	0	0	0	0	0	0	0	0	0	0	0
B.1.177.9	0	0	0	0	0	0	0	0	0	0	0	0	0	92.3077	0	0	0	0	0	0	0	0	0	0	0	0	0	0	0	0	0	0	0	0	0	0	0	0	0	0	0	0	0	0	0	0	0	0	0
B.1.179	0	0	0	0	0	0	0	0	0	0	0	0	0	11.1111	0	0	0	0	0	0	0	0	0	0	0	0	0	0	0	0	0	0	0	0	0	0	0	0	0	0	0	0	0	0	0	0	0	0	22.2222
B.1.187	0	0	0	0	0	0	0	0	0	0	0	0	0	0	0	0	0	0	0	0	0	0	0	0	0	0	0	0	0	0	0	0	0	0	0	0	0	0	0	0	0	0	0	0	0	0	0	0	0
B.1.189	0	0	0	0	0	0	0	0	0	0	0	0	0	0	0	0	0	0	0	0	0	0	0	0	0	0	0	0	0	0	0	0	0	0	0	0	0	0	0	0	0	0	0	0	0	0	0	0	0
B.1.190	0	0	0	0	0	0	0	0	0	0	0	0	0	0	0	0	0	0	0	0	0	0	0	0	0	0	0	0	0	0	0	0	0	0	0	0	0	0	0	0	0	0	0	0	0	0	0	0	0
B.1.192	0	0	0	0	0	0	0	0	0	0	0	0	0	0	0	0	0	0	0	0	0	0	0	0	0	0	0	0	0	0	0	0	0	0	0	0	0	0	0	0	0	0	0	0	0	0	0	0	0
B.1.195	0	0	0	0	0	0	0	0	0	0	0	0	0	3.0303	0	0	0	0	0	0	0	0	0	0	0	0	0	0	0	0	0	0	0	0	0	0	0	0	0	0	0	0	0	0	0	0	0	0	0
B.1.198	0	0	0	0	0	0	0	0	0	0	0	0	0	0	0	0	0	0	0	0	0	0	0	0	0	0	0	0	0	0	0	0	0	0	0	0	0	0	0	0	0	0	0	0	0	0	0	0	0
B.1.199	0	0	0	0	0	0	0	0	0	0	0	0	0	0	0	0	0	0	0	0	0	0	0	0	0	0	0	0	0	0	0	0	0	0	0	0	0	0	0	0	0	0	0	0	0	0	0	0	0
B.1.2	0	0	0.0820008	0.205002	0.533005	0.328003	1.76302	0.0410004	0.0410004	0	0	0.287003	0.492005	13.3661	0	0.287003	0	0.0820008	0	0	0	0	0	0	0	0	0.0410004	0	0	0.123001	0.0410004	0	0	0	0	0	0.0820008	0.738007	0.0410004	0	0.615006	0	0	0	0.656007	0	0	0	0
B.1.201	0	0	0	0	0	0	0	0	0	0	0	0	0	0	0	0	0	0	0	0	0	0	0	0	0	0	0	0	0	0	0	0	0	0	0	0	0	0	0	0	0	0	0	0	0	0	0	0	0
B.1.203	0	0	0	0	0	0	0	0	0	0	0	0	0	0	0	0	0	0	0	0	0	0	0	0	0	0	0	0	0	0	0	0	0	0	0	0	0	0	0	0	0	0	0	0	0	0	0	0	0
B.1.205	0	0	0	0	0	0	0	0	0	0	0	0	0	0	0	0	0	0	0	0	0	0	0	0	0	0	0	0	0	0	0	0	0	0	0	0	0	0	0	0	0	0	0	0	0	0	0	0	0
B.1.206	0	0	0	0	0	0	0	0	0	0	0	0	0	6.66667	0	0	0	0	0	0	0	0	0	0	0	13.3333	0	0	0	0	0	0	0	0	0	0	0	0	0	0	0	0	0	0	0	0	0	0	0
B.1.208	0	0	0	0	0	0	0	0	0	0	0	0	0	0	0	0	0	0	0	0	0	0	0	0	0	0	0	0	0	0	0	0	0	0	0	0	0	0	0	0	0	0	0	0	0	0	0	0	0
B.1.210	0	0	0	0	0	0	0	0	0	0	0	0	0	0	0	0	0	0	0	0	0	0	0	0	0	0	0	0	0	0	0	0	81.8182	0	0	0	0	9.09091	0	0	0	0	0	0	0	0	0	0	0
B.1.211	0	0	0	0	0	0	0	0	0	0	0	0	0	0	0	0	0	0	0	0	0	0	0	0	0	0	0	0	0	0	0	0	0	0	0	0	0	0	0	0	0	0	0	0	0	0	0	0	0
B.1.212	0	0	0	0	0	0	0	0	0	0	0	0	0	0	0	0	0	0	0	0	0	0	0	0	0	0	0	0	0	0	0	0	0	0	0	0	0	0	0	0	0	0	0	0	0	0	0	0	0
B.1.213	0	0	0	0	0	0	0	0	0	0	0	0	0	0	0	0	0	0	0	0	0	0	0	0	0	0	0	0	0	0	0	0	0	0	0	0	0	0	0	0	20	0	0	0	0	0	0	0	0
B.1.214	0	0	0	0	0	0	0	0	0	0	0	0	0	0	0	0	0	0	0	0	0	0	0	0	0	0	0	0	0	0	0	0	35.7143	0	0	0	0	0	0	0	0	0	0	0	0	0	0	0	0
B.1.214.1	0	0	0	0	0	0	0	0	0	0	0	0	0	33.3333	0	0	0	0	0	0	0	0	0	0	0	0	0	0	0	0	0	0	0	0	0	0	0	0	0	0	0	0	0	0	0	0	0	0	0
B.1.214.2	0	0	0	0	0	0	0	0	0	0	0	0	0	0.729335	0	0	0	0	0	0	0	0	0	0	0	0	0	0	0	0.567261	0	0	82.577	0	0	0	0	0	0	0	0.162075	0	0	0	0	0	0	0	0
B.1.214.3	0	0	0	0	0	0	0	0	0	0	0	0	0	1.1236	0	0	0	0	0	0	0	0	0	0	0	0	0	0	0	0	0	0	2.24719	0	0	0	0	0	0	0	0	0	0	0	0	0	0	0	0
B.1.214.4	0	0	0	0	0	0	0	0	0	0	0	0	0	0	0	0	0	1	0	0	0	0	0	0	0	0	0	0	0	0	0	0	0	0	0	0	0	0	0	0	0	0	0	0	0	0	0	0	0
B.1.218	0	0	0	0	0	0	0	0	0	0	0	0	0	0	0	0	0	0	0	0	0	0	0	0	0	0	0	0	0	0	0	0	0	0	0	0	0	0	0	0	0	0	0	0	0	0	0	0	0
B.1.22	0	0	0	0	0	0	0	0	0	0	0	0	0	0	0	0	0	0	0	0	0	0	0	0	0	0	0	0	0	0	0	0	0	0	0	0	0	10	0	0	0	0	0	0	0	0	0	0	0
B.1.221	0	0	0	0.458716	0.917431	1.83486	2.75229	0.458716	0	0	0	0.917431	0	9.17431	0	0	0	0	0	0	0	0	0	0	0	0	0	0	0	0	0	0	0	0	0	0	0	0.458716	4.58716	0	0.917431	0	0	0	0	0	0.917431	0.458716	0
B.1.221.1	0	0	0	0	0	0	0	0	0	0	0	0	0	0	0	0	0	0	0	0	0	0	0	0	0	0	0	0	0	0	0	0	0	0	0	0	0	0	0	0	0	0	0	0	0	0	0	0	0
B.1.221.2	0	0	0	0	0	0	0	0	0	0	0	0	0	0	0	0	0	0	0	0	0	0	0	0	0	0	0	0	0	0	0	0	0	0	0	0	0	0	0	0	0	0	0	0	0	0	0	0	0
B.1.221.3	0	0	0	0	0	0	0	0	0	0	0	0	0	0	0	0	0	0	0	0	0	0	0	0	0	0	0	0	0	0	0	0	0	0	0	0	0	0	0	0	0	0	0	0	0	0	0	0	0
B.1.221.4	0	0	0	0	0	0	33.3333	0	0	0	0	0	0	33.3333	0	0	0	0	0	0	0	0	0	0	0	0	0	0	0	0	0	0	0	0	0	0	0	0	0	0	0	0	0	0	0	0	0	0	0
B.1.222	0	0	0	0	0	0	0	0	0	0	0	0	0	0	0	0	0	0	0	0	0	0	0	0	0	0	0	0	0	0	0	0	0	0	0	0	0	0	0	0	0	0	0	0	0	0	0	0	0
B.1.229	0	0	0	0	0	0	0	0	0	0	0	0	0	0	0	0	0	0	0	0	0	0	0	0	0	0	0	0	0	0	0	0	0	0	0	0	0	0	0	0	0	0	0	0	0	0	0	0	0
B.1.232	0	0	0	0	0	2.17391	4.34783	0	0	0	0	0	0	0	0	0	0	0	0	0	0	0	0	0	0	0	0	0	0	0	0	0	0	0	0	0	0	0	0	0	0	0	0	0	0	0	0	0	0
B.1.233	0	0	0	0	0	0	0	0	0	0	0	0	0	0	0	0	0	0	0	0	0	0	0	0	0	0	0	0	0	0	0	0	0	0	0	0	0	0	0	0	0	0	0	0	0	0	0	0	0
B.1.234	0	0	1.44928	0	0	0	2.89855	0	0	0	0	0	0	4.83092	0	0	0	0	0	0	0	0	0	0	0	0	0	0	0	0	0.483092	0	0	0	0	0	0	0	0	0	0.483092	0	0	0	0.966184	0	0	0	0
B.1.235	0	0	0	0	0	0	0	0	0	0	0	0	0	14.2857	0	0	0	0	0	0	0	0	0	0	0	0	0	0	0	0	0	0	0	0	0	0	0	0	0	0	0	0	0	0	0	0	0	0	0
B.1.236	0	0	0	0	0	0	0	0	0	0	0	0	0	7.69231	0	0	0	0	0	0	0	0	0	0	0	7.69231	0	0	0	0	0	0	0	0	0	0	0	0	0	0	0	0	0	0	0	0	0	0	0
B.1.237	0	0	0	0	0	0	0	0	0	0	0	0	0	16.6667	0	0	0	0	0	0	0	0	0	0	0	0	0	0	0	0	0	0	0	0	0	0	0	0	0	0	0	0	0	0	0	0	0	0	0
B.1.239	0	0	0	0	0	0	2.85714	0	0	0	0	0	0	8.57143	0	0	0	0	0	0	0	0	0	0	0	0	0	0	0	0	0	0	0	0	0	0	0	0	0	0	0	0	0	0	0	0	0	0	0
B.1.240	0	0	0	0	0	0	4.81928	0	0	0	0	0	0	12.0482	0	0	0	0	0	0	0	0	0	0	0	1.20482	0	0	0	0	0	0	0	0	0	0	0	4.81928	0	0	0	0	0	0	0	0	0	0	0
B.1.240.1	0	0	0	0	0	0	0	0	0	0	0	0	0	0	0	0	0	0	0	0	0	0	0	0	0	0	0	0	0	0	0	0	0	0	0	0	0	0	0	0	0	0	0	0	0	0	0	0	0
B.1.240.2	0	0	0	0	0	0	0	0	0	0	0	0	0	0	0	0	0	0	0	0	0	0	0	0	0	0	0	0	0	0	0	0	0	0	0	0	0	0	0	0	0	0	0	0	0	0	0	0	0
B.1.241	0	0	0	0	0	0	0	0.543478	0	0	0	0	0	6.52174	0	0	0	0	0	0	0	0	0	0	0	0.543478	0	0	0	0.543478	0	0	0	0	0	0	0	0	0	0	0	0	0	0	0	0	0	0	0
B.1.243	0	0	0	0.273224	0.273224	0.273224	1.36612	0	0	0	0	0.273224	0	6.28415	0	0	0	0.273224	0	0	0	0	0	0	0	0	0	0	0	1.91257	1.36612	0	0	0	0	0	0	0.273224	0.273224	0	0.273224	0	0	0	0	0	0	0	0
B.1.243.1	0	0	0	0	0	0	0	0	0	0	0	0	0	0	0	0	0	0	0	0	0	0	0	0	0	0	0	0	0	0	0	0	0	0	0	0	0	0	0	0	0	0	0	0	0	0	0	0	0
B.1.243.2	0	0	0	0	0	0	0	0	0	0	0	0	0	0	0	0	0	0	0	0	0	0	0	0	0	0	0	0	0	0	0	0	0	0	0	0	0	0	0	0	0	0	0	0	0	0	0	0	0
B.1.245	0	0	0	0	0	0	0	0	0	0	0	0	0	0	0	0	0	0	0	0	0	0	0	0	0	0	0	0	0	0	0	0	0	0	0	0	0	0	0	0	0	0	0	0	0	0	0	0	0
B.1.247	0	0	0	0	0	0	0	0	0	0	0	0	0	0	0	0	0	0	0	0	0	0	0	0	0	0	0	0	0	0	0	0	0	0	0	0	50	0	0	0	0	0	0	0	0	0	0	0	0
B.1.249	0	0	0	0	0	0	0	0	0	0	0	0	0	0	0	0	0	0	0	0	0	0	0	0	0	0	0	0	0	0	0	0	0	0	0	0	0	0	0	0	0	0	0	0	0	0	0	0	0
B.1.252	0	0	0	0	0	0	0	0	0	0	0	0	0	0	0	0	0	0	0	0	0	0	0	0	0	0	0	0	0	0	0	0	0	0	0	0	0	0	0	0	0	0	0	0	0	0	0	0	0
B.1.254	0	0	0	0	0	0	0	0	0	0	0	0	0	0	0	0	0	0	0	0	0	0	0	0	0	0	0	0	0	0	0	0	0	0	0	0	0	0	0	0	0	0	0	0	0	0	0	0	0
B.1.258	0	0	0	0.0230176	0.0230176	0	0.0690528	0.0345264	0.0460352	0	0	0	0.0345264	0.310738	0	0	0	0	0	0	0	0	0	0	0	0	0	0	0	0	0.0115088	0	0	0	0	0	0	0.0230176	0	0	0.0230176	0	0	0	0.0115088	0	0.0115088	0	0
B.1.258.10	0	0	0	0	0	0	0	0	0	0	0	0	0	0	0	0	0	0	0	0	0	0	0	0	0	0	0	0	0	0	0	0	0	0	0	0	0	0	0	0	0	0	0	0	0	0	0	0	0
B.1.258.11	0	0	0	0	0	0	0	0	0	0.146128	0	0	0	0	0	0	0	0	0	0	0	0	0	0	0	0	0	0	0	0	0	0	0.0487092	0	0	0	0	0.0974184	0	0	0	0	0	0	0	0	0	0	0
B.1.258.12	0	0	0	0	0	0	0	0	0	0	0	0	0	0	0	0	0	0	0	0	0	0	0	0	0	0	0	0	0	0	0	0	0	0	0	0	0	0	0	0	0	0	0	0	0	0	0	0	0
B.1.258.14	0	0	0	0	0	0	10.5263	0	0	0	0	0	0	5.26316	0	0	0	0	0	0	0	0	0	0	0	0	0	0	0	0	0	0	0	0	0	0	0	5.26316	0	0	5.26316	0	0	0	0	0	0	0	0
B.1.258.16	0	0	0	0	0	0	0	0	0	0	0	0	0	0	0	0	0	0	0	0	0	0	0	0	0	0	0	0	0	0	0	0	0	0	0	0	0	0	0	0	0	0	0	0	0	0	0	0	0
B.1.258.17	0	0	0	0	0	0	0.273635	0	0	0	0	0.0273635	0	0.54727	0	0.0136818	0	0	0	0	0	0	0	0	0	0	0	0	0	0	0	0	0	0	0	0	0	0	0	0	0.0136818	0	0	0	0	0	0	0	0
B.1.258.18	0	0	0	0	0	0	0	0	0	0	0	0	0	0	0	0	0	0	0	0	0	0	0	0	0	0	0	0	0	0	0	0	0	0	0	0	0	0	0	0	0	0	0	0	0	0	0	0	0
B.1.258.19	0	0	0	0	0	0	0	0	0	0	0	0	0	0	0	0	0	0	0	0	0	0	0	0	0	0	0	0	0	0	0	0	0	0	0	0	0	0	0	0	0	0	0	0	0	0	0	0	0
B.1.258.2	0	0	0	0	0	0	0	0	0	0	0	0	0	0	0	0	0	0	0	0	0	0	0	0	0	0	0	0	0	0	0	0	0	0	0	0	0	0	0	0	0	0	0	0	0	0	0	0	0
B.1.258.20	0	0	0	0	0	0	0	0	0	0	0	0	0	0	0	0	0	0	0	0	0	0	0	0	0	0	0	0	0	0	0	0	0	0	0	0	0	0	0	0	0	0	0	0	0	0	0	0	0
B.1.258.21	0	0	0	0	0	0	0	0	0	0	0	0	0	0	0	0	0	0	0	0	0	0	0	0	0	0	0	0	0	0	0	0	0	0	0	0	0	0	0	0	0	0	0	0	0	0	0	0	0
B.1.258.22	0	0	0	0	0	0	0	0	0	0	0	0	0.302115	0	0	0	0	0	0	0	0	0	0	0	0	0	0	0	0	0	0	0	0	0	0	0	0	0	0	0	0	0	0	0	0	0	0	0	0
B.1.258.23	0	0	0	0	0	0	0	0	0	0	0	0	0	0	0	0	0	0	0	0	0	0	0	0	0	0	0	0	0	0	0	0	0	0	0	0	0	0	0	0	0	0	0	0	0	0	0	0	0
B.1.258.24	0	0	0	0	0	0	0	0	0	0	0	0	0	0	0	0	0	0	0	0	0	0	0	0	0	0	0	0	0	0	0	0	0	0	0	0	0	0	0	0	0	0	0	0	0	0	0	0	0
B.1.258.3	0	0	0	0	0	0	0	0	0	0	0	0	0	12.5	0	0	0	0	0	0	0	0	0	0	0	0	0	0	0	0	0	0	0	0	0	0	0	0	0	0	0	0	0	0	0	0	6.25	0	0
B.1.258.4	0	0	0	0	0	0	0	0	0	0	0	0	0	0	0	0	0	0	0	0	0	0	0	0	0	0	0	0	0	0	0	0	0	0	0	0	0	0	0	0	0	0	0	0	0	0	0	0	0
B.1.258.5	0	0	0	0	0	0	0	0	0	0	0	0	0	0	0	0	0	0	0	0	0	0	0	0	0	0	0	0	0	0	0	0	0	0	0	0	0	0	0	0	0	0	0	0	0	0	0	0	0
B.1.258.6	0	0	0	0	0	0	0	0	0	0	0	0	0	0	0	0	0	0	0	0	0	0	0	0	0	0	0	0	0	0	0	0	0	0	0	0	0	0	0	0	0	0	0	0	0	0	0	0	0
B.1.258.7	0	0	0	0	0	0	0	0	0	0	0	0	0	0	0	0	0	0	0	0	0	0	0	0	0	0	0	0	0	0	0	0	0	0	0	0	0	0	0	0	0	0	0	0	0	0	0	0	0
B.1.258.9	0	0	0	0	0	0	0	0	0	0	0	0	0	0	0	0	0	0	0	0	0	0	0	0	0	0	0	0	0	0	0	0	0	0	0	0	0	0	0	0	0	0	0	0	0	0	0	0	0
B.1.260	0	0	0	0	0	0	0	0	0	0	0	0	0	0	0	0	0	0	0	0	0	0	0	0	0	0	0	0	0	0	0	0	0	0	0	0	0	0	0	0	0	0	0	0	0	0	0	0	0
B.1.263	0	0	0	0	0	0	0	0	0	0	0	0	0	0	0	0	0	0	0	0	0	0	0	0	0	0	0	0	0	0	0	0	0	0	0	0	0	0	0	0	0	0	0	0	0	0	0	0	0
B.1.264	0	0	0	0	0	0	0	0	0	0	0	0	0	0	0	0	0	0	0	0	0	0	0	0	0	0	0	0	0	0	0	0	0	0	0	0	0	0	0	0	0	0	0	0	0	0	0	0	0
B.1.264.1	0	0	0	0	0	0	0	0	0	0	0	0	100	0	0	0	0	0	0	0	0	0	0	0	0	0	0	0	0	0	0	0	0	0	0	0	0	0	0	0	0	0	0	0	0	0	0	0	0
B.1.265	0	0	0	0	0	0	0	0	0	0	0	0	33.3333	0	0	0	0	0	0	0	0	0	0	0	0	0	0	0	0	0	0	0	0	0	0	0	0	0	0	0	0	0	0	0	0	0	0	0	0
B.1.270	0	0	0	0	0	0	0	0	0	0	0	0	0	0	0	0	0	0	0	0	0	0	0	0	0	0	0	0	0	0	0	0	0	0	0	0	0	0	0	0	0	0	0	0	0	0	0	0	0
B.1.276	0	0	0	0	0	0	0	0	0	0	0	0	0	0	0	0	0	0	0	0	0	0	0	0	0	0	0	0	0	0	0	0	0	0	0	0	0	0	0	0	0	0	0	0	0	0	0	0	0
B.1.277	0	0	0	0	0	0	0	0	0	0	0	0	0	0	0	0	0	0	0	0	0	0	0	0	0	0	0	0	0	0	0	0	0	0	0	0	0	0	0	0	0	0	0	0	0	0	0	0	0
B.1.279	0	0	0	0	0	0	2.63158	0	0	0	0	0	0	7.89474	0	2.63158	0	0	0	0	0	0	0	0	0	0	0	0	0	0	0	0	0	0	0	0	0	0	0	0	0	0	0	0	0	0	0	0	0
B.1.280	0	0	0	0	0	0	0	0	0	0	0	0	0	0	0	0	0	0	0	0	0	0	0	0	0	0	0	0	0	0	0	0	0	0	0	0	0	0	0	0	0	0	0	0	0	0	0	0	0
B.1.284	0	0	0	0	0	0	0	0	0	0	0	0	0	0	0	0	0	0	0	0	0	0	0	0	0	0	0	0	0	0	0	0	0	0	0	0	0	0	0	0	0	0	0	0	0	0	0	0	0
B.1.287	0	0	0	0	0	0	0	0	0	0	0	0	0	0	0	0	0	0	0	0	0	0	0	0	0	0	0	0	0	0	0	0	0	0	0	0	0	0	0	0	0	0	0	0	0	0	0	0	0
B.1.289	0	0	0	0	0	0	0	0	0	0	0	0	0	0	0	0	0	0	0	0	0	0	0	0	0	0	0	0	0	0	0	0	0	0	0	0	0	0	0	0	0	0	0	0	0	0	0	0	0
B.1.291	0	0	0	0	0	0	0	100	0	0	0	0	0	0	0	0	0	0	0	0	0	0	0	0	0	0	0	0	0	0	0	0	0	0	0	0	0	0	0	0	0	0	0	0	0	0	0	0	0
B.1.292	0	0	0	0	0	0	0	0	0	0	0	0	0	0	0	0	0	0	0	0	0	0	0	0	0	0	0	0	0	0	0	0	0	0	0	0	0	0	0	0	0	0	0	0	0	0	0	0	0
B.1.294	0	0	0	0	0	0	0	0	0	0	0	0	0	0	0	0	0	0	0	0	0	0	0	0	0	0	0	0	0	0	0	0	0	0	0	0	0	0	0	0	0	0	0	0	0	0	0	0	0
B.1.298	0	0	0	0	0	0	0	0	0	0	0	0	0	25	0	0	0	0	0	0	0	0	0	0	0	0	0	0	0	0	0	0	0	0	0	0	0	0	0	0	0	0	0	0	0	0	0	0	0
B.1.3	0	0	0	0	0	0	0	0	0	0	0	0	0	0	0	0	0	0	0	0	0	0	0	0	0	0	0	0	0	0	0	0	0	0	0	0	0	0	0	0	0	0	0	0	0	0	0	0	0
B.1.305	0	0	0	0	0	0	0	0	0	0	0	50	0	0	0	0	0	0	0	0	0	0	0	0	0	0	0	0	0	0	0	0	0	0	0	0	0	0	0	0	0	0	0	0	0	0	0	0	0
B.1.306	0	0	0	0	0	0	0	0	0	0	0	0	0	0	0	0	0	0	0	0	0	0	0	0	0	0	0	0	0	0	0	0	0	0	0	0	0	0	0	0	0	0	0	0	0	0	0	0	0
B.1.311	0	0	0	0	0	0.819672	0	0	0	0	0	0.819672	0	5.7377	0	0	0	1.63934	0	0	0	0	0	0	0	0	0	0	0	0	0	0	0	0	0	0	0	0	0	0	0	0	0	0	0	0	0	0	0
B.1.313	0	0	0	0	0	0	0	0	0	0	0	0	0	0	0	0	0	0	0	0	0	0	0	0	0	0	0	0	0	0	0	0	0	0	0	0	0	0	0	0	0	0	0	0	0	0	0	0	0
B.1.314	0	0	0	0	0	0	50	0	0	0	0	0	0	0	0	0	0	0	0	0	0	0	0	0	0	0	0	0	0	0	0	0	0	0	0	0	0	0	0	0	0	0	0	0	0	0	0	0	0
B.1.315	0	0	0	0	0	0	0	0	0	0	0	0	0	0	0	0	0	0	0	0	0	0	0	0	0	0	0	0	0	0	0	0	0	0	0	0	0	0	0	0	0	0	0	0	0	0	0	0	0
B.1.319	0	0	0	0	0	0	25	0	0	0	0	0	0	0	0	0	0	0	0	0	0	0	0	0	0	0	0	0	0	0	0	0	0	0	0	0	0	0	0	0	0	0	0	0	0	0	0	0	0
B.1.320	0	0	0	0	0	18.75	0	0	0	0	0	0	0	0	0	0	0	0	0	0	0	0	0	0	0	0	0	0	0	0	0	0	0	0	0	0	0	0	0	0	0	0	0	0	0	0	0	0	0
B.1.324	0	0	0	0	0	0	0	0	0	0	0	0	0	11.1111	0	0	0	0	0	0	0	0	0	0	0	11.1111	0	0	0	0	0	0	0	0	0	0	0	0	0	0	0	0	0	0	0	0	0	0	0
B.1.325	0	0	0	0	0	0	0	0	0	0	0	0	0	80	0	0	0	0	0	0	0	0	0	0	0	0	0	0	0	0	0	0	0	0	0	0	0	0	0	0	0	0	0	0	0	0	0	0	0
B.1.328	0	0	0	0	0	0	0	0	0	0	0	0	0	0	0	0	0	0	0	0	0	0	0	0	0	0	0	0	0	0	0	0	0	0	0	0	0	0	0	0	0	0	0	0	0	0	0	0	0
B.1.329	0	0	0	0	0	0	0	0	0	0	0	0	0	0	0	0	0	0	0	0	0	0	0	0	0	0	0	0	0	0	0	0	0	0	0	0	0	0	0	0	0	0	0	0	0	0	0	0	0
B.1.333	0	0	0	0	0	0	0	0	0	0	0	0	0	0	0	0	0	0	0	0	0	0	0	0	0	0	0	0	0	0	0	0	0	0	0	0	0	0	0	0	0	0	0	0	0	0	0	0	0
B.1.335	0	0	0	0	0	0	0	0	0	0	0	0	0	0	0	0	0	0	0	0	0	0	0	0	0	0	0	0	0	0	0	0	0	0	0	0	0	0	0	0	0	0	0	0	0	0	0	0	0
B.1.336	0	0	0	0	0	0	0	0	0	0	0	0	0	6.25	0	0	0	0	0	0	0	0	0	0	0	0	0	0	0	0	0	0	0	0	0	0	0	0	0	0	0	0	0	0	0	0	0	0	0
B.1.337	0	0	0	0	0	0	0	0	0	0	0	0	0	0	0	0	0	0	0	0	0	0	0	0	0	0	0	0	0	0	0	0	0	0	0	0	0	0	0	0	0	0	0	0	0	0	0	0	0
B.1.338	0	0	0	0	0	0	0	0	0	0	0	0	0	0	0	0	0	0	0	0	0	0	0	0	0	0	0	0	0	0	0	0	0	0	0	0	0	0	0	0	0	0	0	0	0	0	0	0	0
B.1.340	0	0	0	0	0	0	0	0	0	0	0	0	0	0	0	0	0	0	0	0	0	0	0	0	0	0	0	0	0	0	0	0	0	0	0	0	0	0	0	0	0	0	0	0	0	0	0	0	0
B.1.343	0	0	0	0	0	0	0	0	0	0	0	0	0	50	0	0	0	0	0	0	0	0	0	0	0	0	0	0	0	0	0	0	0	0	0	0	0	50	0	0	0	0	0	0	0	0	0	0	0
B.1.344	0	0	0	0	0	0	0	0	0	0	0	0	0	0	0	0	0	0	0	0	0	0	0	0	0	0	0	0	0	0	0	0	0	0	0	0	0	0	0	0	0	0	0	0	0	0	0	0	0
B.1.346	0	0	0	0	0	0	0	0	0	0	0	0	0	0	0	0	0	0	0	0	0	0	0	0	0	0	0	0	0	0	0	0	0	0	0	0	0	0	0	0	0	0	0	0	0	0	0	0	0
B.1.348	0	0	0	0	0	0	0	0	0	0	0	0	0	0	0	0	0	0	0	0	0	0	0	0	0	0	0	0	0	0	0	0	0	0	0	0	0	0	0	0	0	0	0	0	0	0	0	0	0
B.1.349	0	0	0	0	0	0	0	0	0	0	0	0	0	2.94118	0	0	0	0	0	0	0	0	0	0	0	0	0	0	0	0	0	0	0	0	0	0	0	0	0	0	0	0	0	0	0	0	0	0	0
B.1.35	0	0	0	0	0	0	0	0	0	0	0	0	0	0	0	0	0	0	0	0	0	0	0	0	0	0	0	0	0	0	0	0	0	0	0	0	0	0	0	0	0	0	0	0	0	0	0	0	0
B.1.350	0	0	0	0	0	0	0	0	0	0	0	0	0	0	0	0	0	0	0	0	0	0	0	0	0	0	0	0	0	0	0	0	0	0	0	0	0	0	0	0	0	0	0	0	0	0	0	0	0
B.1.351	0	0	0.00475896	0.00475896	0.0285538	0.0237948	0.233189	0.0237948	0.00951792	0.00475896	0	0.0190358	0.0333127	0.623424	0	0.00475896	0	0	0	0	0	0	0	0	0	0.00475896	0	0	0	0.00475896	0	0	0	0	0	0	1.11836	96.4165	0.00951792	0.185599	0	0	0	0	0.00475896	0	0	0	0
B.1.351.1	0	0	0	0	0	0	0	0	0	0	0	0	0	0	0	0	0	0	0	0	0	0	0	0	0	0	0	0	0	0	0	0	0	0	0	0	0	0	0	0	0	0	0	0	0	0	0	0	0
B.1.351.2	0	0	0	0	0	0.076864	0.038432	0	0	0	0	0	0	0.499616	0	0	0	0	0	0	0	0	0	0	0	0	0	0	0	0	0	0	0	0	0	0	0.730208	96.1952	0	0.883935	0	0	0	0	0	0	0	0	0
B.1.351.3	0	0	0	0	0	0	0	0	0	0	0	0	0.229358	0	0	0	0	0	0	0	0	0	0	0	0	0	0	0	0	0	0	0	0	0	0	0	1.49083	95.5275	0	0	0	0	0	0	0	0	0	0	0
B.1.351.5	0	0	0	0	0	0	0	0	0	0	0	0	0	0	0	0	0	0	0	0	0	0	0	0	0	0	0	0	0	0	0	0	0	0	0	0	0.635425	25.973	0.158856	4.68626	0	0	0	0	0	0	0	0	0
B.1.356	0	0	0	0	0	0	0	0	0	0	0	0	0	10	0	0	0	0	0	0	0	0	0	0	0	0	0	0	0	0	0	0	0	0	0	0	0	0	0	0	0	0	0	0	0	0	0	0	0
B.1.36	0	0	0	0	0	0	0.174216	0	0.174216	0	0	0	0	2.78746	0	0	0	0	0	0	0	0	0	0	0	0.174216	0	0	0	51.7422	0	0	0	0	0	0	0	0	0	0	0.174216	0	0	0	0	0	0	0	0
B.1.36.1	0	0	0	0	6.25	0	0	0	0	0	0	0	0	0	0	0	0	0	0	0	0	0	0	0	0	0	0	0	0	0	0	0	0	0	0	0	0	0	0	0	0	0	0	0	0	0	0	0	0
B.1.36.10	0	0	0	0	0	0	0	0	0	0	0	0	0	0	0	0	0	0	0	0	0	0	0	0	0	0	0	0	0	71.4286	0	0	0	0	0	0	0	0	0	0	0	0	0	0	0	0	0	0	0
B.1.36.12	0	0	0	0	0	0	0	0	0	0	0	0	0	0	0	0	0	0	0	0	0	0	0	0	0	0	0	0	0	100	0	0	0	0	0	0	0	0	0	0	0	0	0	0	0	0	0	0	0
B.1.36.16	0	0	0	0	6.66667	0	0	0	0	0	0	0	0	6.66667	0	0	0	0	0	0	0	0	0	0	0	0	0	0	0	6.66667	0	0	0	0	0	0	0	0	0	0	6.66667	0	0	0	0	0	0	0	0
B.1.36.17	0	0	0	0	0	0	0	0	0	0	0	0	0	5.66038	0	0	0	0	0	0	0	0	0	0	0	0	0	0	0	0	0	0	0	0	0	0	0	0	0	0	1.88679	0	0	0	0	0	0	0	0
B.1.36.18	0	0	0	0	0.833333	0	0	0	0	0	0	0.833333	0	1.66667	0	0	0	0	0	0	0	0	0	0	0	0	0	0	0	0	0	0	0	0	0	0	0	0	0	0	0	0	0	0	0	0	0	0	0
B.1.36.19	0	0	0	0	0	0	0	0	0	0	0	0	0	0	0	0	0	0	0	0	0	0	0	0	0	0	0	0	0	0	0	0	0	0	0	0	0	0	0	0	0	0	0	0	0	0	0	0	0
B.1.36.20	0	0	0	0	0	0	0	0	0	0	0	0	0	0	0	0	0	0	0	0	0	0	0	0	0	0	0	0	0	0	0	0	0	0	0	0	0	100	0	0	0	0	0	0	0	0	0	0	0
B.1.36.21	0	0	0	0	0	0	0	0	0	0	0	5.26316	0	5.26316	0	0	0	0	0	0	0	0	0	0	0	0	0	0	0	0	0	0	0	0	0	0	0	0	0	0	0	0	0	0	0	0	0	0	0
B.1.36.22	0	0	0	0	0	0	10	0	0	0	0	0	0	0	0	0	0	0	0	0	0	0	0	0	0	0	0	0	0	0	0	0	0	0	0	0	0	0	0	0	0	0	0	0	0	0	0	0	0
B.1.36.23	0	0	0	0	0	0	0	0	0	0	0	0	0	0	0	0	0	0	0	0	0	0	0	0	0	0	0	0	0	0	0	0	0	0	0	0	0	0	0	0	0	0	0	0	0	100	0	0	0
B.1.36.24	0	0	0	0	0	0	0	0	0	0	0	0	0	0	0	0	0	0	0	0	0	0	0	0	0	0	0	0	0	0	0	0	0	0	0	0	0	0	0	0	0	0	0	0	0	0	0	0	0
B.1.36.25	0	0	0	0	0	0	0	0	0	0	0	0	0	0	0	0	0	0	0	0	0	0	0	0	0	0	0	0	0	0	0	0	0	0	0	0	0	0	0	0	0	0	0	0	0	0	0	0	0
B.1.36.26	0	0	0	0	0	0	0	0	0	0	0	0	0	0	0	0	0	0	0	0	0	0	0	0	0	0	0	0	0	0	0	0	0	0	0	0	0	0	0	0	0	0	0	0	0	0	0	0	0
B.1.36.28	0	0	0	0	0	0	0	0	0	0	0	0	0	0	0	0	0	0	0	0	0	0	0	0	0	0	0	0	0	0	0	0	0	0	0	0	0	0	0	0	0	0	0	0	0	0	0	0	0
B.1.36.29	0	0	0	0	0	0	0	0	0	0	0	0	0	19.4444	0	0	0	0	0	0	0	0	0	0	0	0	0	0	0	0	0	0	0	0	0	0	0	0	0	0	0	0	0	0	0	0	0	0	0
B.1.36.31	0	0	0	0	0	0	0	0	0	0	0	0	0	0	0	0	0	0	0	0	0	0	0	0	0	8.33333	0	0	0	0	0	0	0	0	0	0	0	0	0	0	0	0	0	0	0	0	0	0	0
B.1.36.33	0	0	0	0	0	0	0	0	0	0	0	0	0	0	0	0	0	0	0	0	0	0	0	0	0	0	0	0	0	100	0	0	0	0	0	0	0	0	0	0	0	0	0	0	0	0	0	0	0
B.1.36.35	0	0	0	0	0	0	0	0	3.63636	0	0	0	0	7.27273	0	1.81818	0	0	0	0	0	0	0	1.81818	0	20	5.45455	0	25.4545	10.9091	3.63636	0	0	0	0	0	0	0	0	0	0	0	0	0	0	0	0	0	0
B.1.36.36	0	0	0	0	0	0	0	0	0	0	0	0	0	0	0	0	0	0	0	0	0	0	0	0	0	0	0	0	0	0	0	0	0	0	0	0	0	0	0	0	0	0	0	0	0	0	0	0	0
B.1.36.37	0	0	0	0	0	0	0	0	0	0	0	0	0	0	0	0	0	0	0	0	0	0	0	0	0	0	0	0	0	0	0	0	0	0	0	0	0	100	0	0	0	0	0	0	0	0	0	0	0
B.1.36.38	0	0	0	0	0	0	0	0	0	0	0	11.1111	0	0	0	0	0	0	0	0	0	0	0	0	0	0	0	0	0	0	0	0	0	0	0	0	0	0	0	0	0	0	0	0	0	0	0	0	0
B.1.36.39	0	0	0	0	0	0	0	0	0	0	0	0	0	0	0	0	0	0	0	0	0	0	0	0	0	0	0	0	0	0	0	0	0	0	0	0	0	0	0	0	0	0	0	0	0	0	0	0	0
B.1.36.7	0	0	0	0	0	0	0	0	0	0	0	0	0	0	0	0	0	0	0	0	0	0	0	0	0	0	0	0	0	100	0	0	0	0	0	0	0	0	0	0	0	0	0	0	0	0	0	0	0
B.1.36.8	0	0	0	0	25.8065	3.22581	6.45161	0	0	0	0	3.22581	0	6.45161	0	0	0	0	0	0	0	0	0	0	0	6.45161	0	0	0	3.22581	0	0	0	0	0	0	0	0	0	0	0	0	0	0	0	0	0	0	0
B.1.36.9	0	0	0	0	0	0	0	0	0	0	0	0	0	5.02092	0	0	0	0	0	0	0	0	0	0	0	0	0	0	0	100	0	0	0	0	0	0	0	0	0	0	0	0	0	0	0	0	0	0	0
B.1.361	0	0	0	0	0	0	0	0	0	0	0	0	0	0	0	0	0	0	0	0	0	0	0	0	0	0	0	0	0	0	0	0	0	0	0	0	0	0	0	0	0	0	0	0	0	0	0	0	0
B.1.362	0	0	0	0	0	0	0	0	0	0	0	0	0	10	0	0	0	0	0	0	0	0	0	0	0	0	0	0	0	0	0	0	0	0	0	0	0	0	0	0	0	0	0	0	0	0	0	0	0
B.1.362.2	0	0	0	0	0	0	0	0	0	0	0	0	0	0	0	0	0	0	0	0	0	0	0	0	0	0	0	0	0	0	0	0	0	0	0	0	0	0	0	0	0	0	0	0	0	0	0	0	0
B.1.367	0	0	0	0	0	0	0	0	0	0	0	0	0	66.6667	0	0	0	0	0	0	0	0	0	0	0	0	0	0	0	0	0	0	0	0	0	0	0	0	0	0	0	0	0	0	0	0	0	0	0
B.1.369	0	0	0	4.12371	0	0	9.27835	0	0	0	0	0	0	5.15464	0	0	0	0	0	0	0	0	0	0	0	0	0	0	0	0	0	0	0	0	0	0	0	0	0	0	6.18557	0	0	0	0	0	0	0	0
B.1.371	0	0	0	0	0	0	0	0	0	0	0	0	0	0	0	0	0	0	0	0	0	0	0	0	0	0	0	0	0	0	0	0	0	0	0	0	0	0	0	0	0	0	0	0	0	0	0	0	0
B.1.372	0	0	0	0	0	0	0	0	0	0	0	0	0	0	0	0	0	0	0	0	0	0	0	0	0	0	0	0	0	0	0	0	0	0	0	0	0	0	0	0	0	0	0	0	0	0	0	0	0
B.1.375	0	0	0	0	0	0	0	0	0	0	0	0	0	1.59744	0	0	0	0	0	0	0	0	0	0	0	0	0	0	0	0	0	0	0	0	0	0	0	0.159744	0	0	0	0	0	0	0	0	0	0	0
B.1.377	0	0	0	0	0	0	0	0	0	0	0	0	0	0	0	0	0	0	0	0	0	0	0	0	0	0	0	0	0	0	0	0	0	0	0	0	0	0	0	0	0	0	0	0	0	0	0	0	0
B.1.378	0	0	0	0	0	0	0	0	0	0	0	0	0	0	0	0	0	0	0	0	0	0	0	0	0	0	0	0	0	0	0	0	0	0	0	0	0	0	0	0	0	0	0	0	0	0	0	0	0
B.1.380	0	0	0	0	0	0	0	0	0	0	0	0	0	10	0	0	0	0	0	0	0	0	0	0	0	0	0	0	0	0	0	0	0	0	0	0	0	0	0	0	0	0	0	0	0	0	0	0	0
B.1.381	0	0	0	0	0	0	0	0	0	0	0	0	0	0	0	0	0	0	0	0	0	0	0	0	0	0	0	0	0	0	0	0	0	0	0	0	0	0	0	0	33.3333	0	0	0	0	0	0	0	0
B.1.384	0	0	0	0	0	0	0	0	0	0	0	0	0	0	0	0	0	0	0	0	0	0	0	0	0	0	0	0	0	0	0	0	0	0	0	0	0	0	0	0	0	0	0	0	0	0	0	0	0
B.1.388	0	0	0	0	0	0	0	0	0	0	0	0	0	0	0	0	0	0	0	0	0	0	0	0	0	0	0	0	0	0	0	0	0	0	0	0	0	0	0	0	0	0	0	0	0	0	0	0	0
B.1.389	0	0	0	0	0	0	0	0	0	0	0	0	0	0	0	0	0	0	0	0	0	0	0	0	0	0	0	0	0	0	0	0	0	0	0	0	0	0	0	0	0	0	0	0	0	0	0	0	0
B.1.39	0	0	0	0	0	0	0	0	0	0	0	0	0	0	0	20	0	0	0	0	0	0	0	0	0	0	0	0	0	0	0	0	0	0	0	0	0	0	0	0	0	0	0	0	0	0	0	0	0
B.1.390	0	0	0	0	0	0	0	0	0	0	0	0	0	0	0	0	0	0	0	0	0	0	0	0	0	0	0	0	0	0	0	0	0	0	0	0	0	0	0	0	0	0	0	0	0	0	0	0	0
B.1.391	0	0	0	0	0	0	20	0	0	0	0	20	0	0	0	0	0	0	0	0	0	0	0	0	0	0	0	0	0	0	0	0	0	0	0	0	0	0	0	0	0	0	0	0	0	0	0	0	0
B.1.393	0	0	0	0	0	0	22.2222	0	0	0	0	0	0	0	0	0	0	0	0	0	0	0	0	0	0	0	0	0	0	0	0	0	0	0	0	0	0	0	0	0	0	0	0	0	0	0	0	0	0
B.1.395	0	0	0	0	0	0	0	0	0	0	0	0	0	0	0	0	0	0	0	0	0	0	0	0	0	0	0	0	0	0	0	0	0	0	0	0	0	0	0	0	0	0	0	0	0	0	0	0	0
B.1.396	0	0	0	0	0	0	0	0	0	0	0	0	0	5.26316	0	0	0	0	0	0	0	0	0	0	0	0	0	0	0	0	0	0	0	0	0	0	0	5.26316	0	0	5.26316	0	0	0	0	0	0	0	0
B.1.397	0	0	0	0	0	0	0	0	0	0	0	0	0	33.3333	0	0	0	0	0	0	0	0	0	0	0	0	0	0	0	0	0	0	0	0	0	0	0	0	0	0	0	0	0	0	0	0	0	0	0
B.1.398	0	0	0	0	0	0	0	0	0	0	0	0	0	0	0	0	0	0	0	0	0	0	0	0	0	0	0	0	0	0	0	0	0	0	0	0	0	0	0	0	0	0	0	0	0	0	0	0	0
B.1.399	0	0	0	0	0	0	0	0	0	0	0	0	0	0	0	0	0	0	0	0	0	0	0	0	0	0	0	0	0	0	0	0	0	0	0	0	0	33.3333	0	0	0	0	0	0	0	0	0	0	0
B.1.400	0	0	0	0	0	0	0	0	0	0	0	0	0	3.44828	0	0	0	0	0	0	0	0	0	0	0	0	0	0	0	0	0	0	0	0	0	0	0	3.44828	0	0	0	0	0	0	0	0	0	0	0
B.1.401	0	0	0	0	0	0	0	0	0	0	0	0	0	0	0	0	0	0	0	0	0	0	0	0	0	0	0	0	0	0	0	0	0	0	0	0	50	0	0	0	0	0	0	0	0	0	0	0	0
B.1.402	0	0	0	0	0	0	0	0	0	0	0	0	0	0	0	0	0	0	0	0	0	0	0	0	0	0	0	0	0	0	0	0	0	0	0	0	0	0	0	0	0	0	0	0	0	0	0	0	0
B.1.403	0	0	0	0	0	0	0	0	0	0	0	0	0	0	0	0	0	0	0	0	0	0	0	0	0	0	0	0	0	0	0	0	0	0	0	0	0	0	0	0	0	0	0	0	0	0	0	0	0
B.1.404	0	0	0	0	0	0	9.09091	0	0	0	0	0	0	9.09091	0	0	0	0	0	0	0	0	0	0	0	0	0	0	0	0	0	0	0	0	0	0	0	0	0	0	0	0	0	0	0	0	0	0	0
B.1.405	0	0	0	0	0	0	0	0	0	0	0	0	0	0	0	0	0	0	0	0	0	0	0	0	0	0	0	0	0	0	0	0	0	0	0	0	0	0	0	0	0	0	0	0	0	0	0	0	0
B.1.406	0	0	0	0	0	0	0	33.3333	0	0	0	0	0	0	0	0	0	0	0	0	0	0	0	0	0	0	0	0	0	0	0	0	0	0	0	0	0	0	0	0	0	0	0	0	0	0	0	0	0
B.1.408	0	0	0	0	0	0	0	0	0	0	0	0	0	20	0	0	0	0	0	0	0	0	0	0	0	0	0	0	0	0	0	0	0	0	0	0	0	0	0	0	0	0	0	0	0	0	0	0	0
B.1.409	0	0	0	0	0	0	0	0	0	0	0	0	0	15.3846	0	0	0	3.84615	0	0	0	0	0	0	0	0	0	0	0	0	0	0	0	0	0	0	0	3.84615	0	0	11.5385	0	0	0	0	0	0	0	0
B.1.411	0	0	0	0	0	0	0	0	0	0	0	0	0	69.2308	0	0	0	0	0	0	0	0	0	0	0	0	0	0	0	0	0	0	0	0	0	0	0	0	0	0	0	0	0	0	0	0	0	0	0
B.1.413	0	0	0	0	0	0	0	0	0	0	0	0	0	40	0	0	0	0	0	0	0	0	0	0	0	0	0	0	0	0	0	0	0	0	0	0	0	0	0	0	0	0	0	0	0	0	0	0	0
B.1.415	0	0	0	0	0	0	0	0	0	0	0	0	0	0	0	0	0	0	0	0	0	0	0	0	0	0	0	0	0	0	0	0	0	0	0	0	0	0	0	0	0	0	0	0	0	0	0	0	0
B.1.415.1	0	0	0	0	0	0	0	0	0	0	0	0	0	1.11111	0	0	0	0	0	0	0	0	0	0	0	0	0	0	0	0	0	0	0	0	0	0	0	3.33333	95.5556	0	0	0	0	0	0	0	0	0	0
B.1.416	0	0	0	0	0	0	0	0	0	0	0	0	0	16.6667	0	0	0	0	0	0	0	0	0	0	0	0	0	0	0	0	0	0	0	0	0	0	0	16.6667	0	0	0	0	0	0	0	0	0	0	0
B.1.416.1	0	0	0	0	0	0	0	0	0	0	0	0	0	0	0	0	0	0	0	0	0	0	0	0	0	0	0	0	0	0	0	0	0	0	0	0	0	0	0	0	0	0	0	0	0	0	0	0	0
B.1.417	0	0	0	0	0	0	0	0	0	0	0	0	0	0	0	0	0	0	0	0	0	0	0	0	0	0	0	0	0	0	0	0	0	0	0	0	0	100	0	0	0	0	0	0	0	0	0	0	0
B.1.421	0	0	0	0	0	0	0	0	0	0	0	0	0	33.3333	0	0	0	0	0	0	0	0	0	0	0	0	0	0	0	0	0	0	0	0	0	0	0	0	0	0	0	0	0	0	0	0	0	0	0
B.1.422	0	0	0	0	0	0	0	0	0	0	0	0	0	3.7037	0	0	0	0	0	0	0	0	0	0	0	0	0	0	0	0	0	0	0	0	0	0	0	0	0	0	0	0	0	0	0	0	0	0	0
B.1.423	0	0	0	0	0	0	0	0	0	0	0	0	0	0	0	0	0	0	0	0	0	0	0	0	0	0	0	0	0	0	0	0	0	0	0	0	0	0	0	0	0	0	0	0	0	0	0	0	0
B.1.424	0	0	0	0	0	0	0	0	0	0	0	0	0	0	0	0	0	0	0	0	0	0	0	0	0	0	0	0	0	0	0	0	0	0	0	0	0	0	0	0	50	0	0	0	0	0	0	0	0
B.1.425	0	0	0	0	0	0	0	0	0	0	0	0	0	0	0	0	0	0	0	0	0	0	0	0	0	0	0	0	0	0	0	0	0	0	0	0	0	0	0	0	0	0	0	0	0	0	0	0	0
B.1.426	0	0	0	0	0	0	0	0	0	0	0	9.09091	0	0	0	0	0	0	0	0	0	0	0	0	0	0	0	0	0	0	0	0	0	0	0	0	0	0	0	0	0	0	0	0	0	0	0	0	0
B.1.427	0	0	0	0	0.546448	0.182149	0.364299	0	0.182149	0	0	0.364299	1.0929	9.83607	0	0	0	0	0	0	0	0	0	0	0	0	0	0	0	0	0	0	0	0	0	0	0	0.182149	0	0	4.18944	0	0	0	0	0	0	0	0
B.1.428	0	0	0	0	0	0	0	0	0	0	0	0	0	20	0	0	0	0	0	0	0	0	0	0	0	0	0	0	0	0	0	0	0	0	0	0	0	0	0	0	0	0	0	0	0	0	0	0	0
B.1.428.1	0	0	0	0	0	0	0	0	0	0	0	0	0	100	0	0	0	0	0	0	0	0	0	0	0	0	0	0	0	0	0	0	0	0	0	0	0	0	0	0	0	0	0	0	0	0	0	0	0
B.1.428.3	0	0	0	0	0	0	0	0	0	0	0	0	0	0	0	0	0	0	0	0	0	0	0	0	0	0	0	0	0	0	0	0	0	0	0	0	0	0	0	0	0	0	0	0	0	0	0	0	0
B.1.429	0.25641	0	0.17094	0	0.512821	14.0171	4.35897	0.17094	0	0	0	0.0854701	0.854701	7.17949	0	0	0	0	0	0	0	0	0	0	0	0	0	0	0	0	0	0	0	0	0	0	0.0854701	1.02564	0.0854701	0	0.42735	0.0854701	0	0	0.25641	0	0.0854701	0	0
B.1.429.1	0	0	0	0	0	0	0	0	0	0	0	0	0	0	0	0	0	0	0	0	0	0	0	0	0	0	0	0	0	0	0	0	0	0	0	0	0	0	0	0	0	0	0	0	0	0	0	0	0
B.1.432	0	0	0	0	0	0	0	0	0	0	0	0	0	0	0	0	0	0	0	0	0	0	0	0	0	0	0	0	0	0	0	0	0	0	0	0	0	0	0	0	0	0	0	0	0	0	0	0	0
B.1.433	0	0	0	0	0	0	0	0	0	0	0	0	0	75	0	0	0	0	0	0	0	0	0	0	0	0	0	0	0	0	0	0	0	0	0	0	0	0	0	0	25	0	0	0	0	0	0	0	0
B.1.437	0	0	0	0	0	0	0	0	0	0	0	0	0	0	0	0	0	0	0	0	0	0	0	0	0	0	0	0	0	0	0	0	0	0	0	0	0	0	0	0	0	0	0	0	0	0	0	0	0
B.1.438	0	0	0	0	0	0	0	0	0	0	0	0	0	50	0	0	0	0	0	0	0	0	0	0	0	0	0	0	0	0	0	0	0	0	0	0	0	0	0	0	0	0	0	0	0	0	0	0	0
B.1.438.1	0	0	0	0	0	0	10	0.769231	0	0	0	0	0.769231	13.8462	0	0	0	0	0	0	0	0	0	0	0	0	0	0	0	0.769231	0	0	0	0	0	0	0	0.769231	0	0	0	0	0	0	0	0	0	0	0
B.1.438.4	0	0	0	0	0	0	0	0	0	0	0	0	0	0	0	0	0	0	0	0	0	0	0	0	0	0	0	0	0	0	0	0	0	0	0	0	0	0	0	0	0	0	0	0	0	0	0	0	0
B.1.439	0	0	0	0	0	0	0	0	0	0	0	0	0	0	0	0	0	0	0	0	0	0	0	0	0	0	0	0	0	0	0	0	0	0	0	0	0	0	0	0	50	0	0	0	0	0	0	0	0
B.1.44	0	0	0	0	0	0	0	0	0	0	0	0	0	100	0	0	0	0	0	0	0	0	0	0	0	0	0	0	0	0	0	0	0	0	0	0	0	0	0	0	0	0	0	0	0	0	0	0	0
B.1.442	0	0	0	0	0	0	0	0	0	0	0	0	0	0	0	0	0	0	0	0	0	0	0	0	0	0	0	0	0	0	0	0	0	0	0	0	0	0	0	0	0	0	0	0	0	0	0	0	0
B.1.443	0	0	0	0	0	0	0	0	0	0	0	0	0	0	0	0	0	0	0	0	0	0	0	0	0	0	0	0	0	0	0	0	0	0	0	0	0	0	0	0	0	0	0	0	0	0	0	0	0
B.1.446	0	0	0	0	0	0	0	0	0	0	0	0	0	0	0	0	0	0	0	0	0	0	0	0	0	0	0	0	0	0	0	0	0	0	0	0	0	0	0	0	0	0	0	0	0	0	0	0	0
B.1.450	0	0	0	0	0	0	0	0	0	0	0	0	0	0	0	0	0	0	0	0	0	0	0	0	0	0	0	0	0	0	0	0	0	0	0	0	0	0	0	0	0	0	0	0	0	0	0	0	0
B.1.451	0	0	0	0	0	0	0	0	0	0	0	0	0	0	0	0	0	0	0	0	0	0	0	0	0	0	0	0	0	0	0	0	0	0	0	0	0	0	0	0	0	0	0	0	0	0	0	0	0
B.1.452	0	0	0	0	0	0	0	0	0	0	0	0	0	0	0	0	0	0	0	0	0	0	0	0	0	0	0	0	0	0	0	0	0	0	0	0	0	0	0	0	0	0	0	0	0	0	0	0	0
B.1.453	0	0	0	0	0	0	0	0	0	0	0	0	0	0	0	0	0	0	0	0	0	0	0	0	0	0	0	0	0	0	0	0	0	0	0	0	0	0	0	0	25	0	0	0	0	0	0	0	0
B.1.456	0	0	0	0	0	0	0	0	0	0	0	0	0	20	0	0	0	0	0	0	0	0	0	0	0	0	0	0	0	0	0	0	0	0	0	0	0	0	0	0	0	0	0	0	0	0	0	0	0
B.1.459	0	0	0	0	0	0	0	0	0	0	7.14286	0	0	21.4286	0	0	0	0	0	0	0	0	0	0	0	0	0	0	0	14.2857	0	0	0	0	0	0	0	7.14286	0	7.14286	0	0	0	0	0	0	0	0	0
B.1.460	0	0	0	0	0	0	0	0	0	0	0	0	0	0	0	0	0	0	0	0	0	0	0	0	0	0	0	0	0	0	0	0	0	0	0	0	0	0	0	0	0	0	0	0	0	0	0	0	0
B.1.462	0	0	0	0	0	0	50	0	0	0	0	0	0	0	0	0	0	0	0	0	0	0	0	0	0	0	0	0	0	0	0	0	0	0	0	0	0	0	0	0	0	0	0	0	0	0	0	0	0
B.1.463	0	0	0	0	0	0	0	0	0	0	0	0	0	0	0	0	0	0	0	0	0	0	0	0	0	0	0	0	0	0	0	0	0	0	0	0	0	0	0	0	0	0	0	0	0	0	0	0	0
B.1.465	0	0	0	0	0	0	0	50	0	0	0	0	0	0	0	0	0	0	0	0	0	0	0	0	0	0	0	0	0	0	0	0	0	0	0	0	0	0	0	0	0	0	0	0	0	0	0	0	0
B.1.466.1	0	0	0	0	0	0	0	0	0	0	0	0	0	0	0	0	0	0	0	0	0	0	0	0	0	0	0	0	0	0	0	0	0	0	0	0	0	0	0	0	0	0	0	0	0	0	0	0	0
B.1.466.2	0	0	0	0	0	0	0	0	0	0	0	0	0	26.8293	0	0	0	0	0	0	0	0	0	0	0	2.43902	0	0	0	0	0	0	0	0	0	0	0	0	0	0	2.43902	0	0	0	0	0	0	0	0
B.1.468	0	0	0	0	0	0	12.5	0	0	0	0	0	0	12.5	0	0	0	0	0	0	0	0	0	0	0	0	0	0	0	50	0	0	0	0	0	0	0	0	0	0	12.5	0	0	0	0	0	0	0	0
B.1.469	0	0	0	0	0	0	0	0	0	0	0	0	0	14.2857	0	0	0	0	0	0	0	0	0	0	0	14.2857	0	0	0	0	0	0	0	0	0	0	0	0	0	0	0	0	0	0	0	0	0	0	0
B.1.470	0	0	0	0	0	0	0	0	0	0	0	0	0	0.769231	0	0	0	0	0	0	0	0	0	0	0	0	0	0	0	0	0	0	0	0	0	0	0	0	0	0	0.25641	0	0	0	0	0	0	0	0
B.1.471	0	0	0	0	0	0	0	0	0	0	0	0	0	0	0	0	0	0	0	0	0	0	0	0	0	0	0	0	0	0	0	0	0	0	0	0	0	0	0	0	0	0	0	0	0	0	0	0	0
B.1.474	0	0	0	0	0	0	0	0	0	0	0	0	0	0	0	0	0	0	0	0	0	0	0	0	0	12.5	0	0	0	0	0	0	0	0	0	0	0	0	0	0	0	0	0	0	0	0	0	0	0
B.1.478	0	0	0	0	0	100	0	0	0	0	0	0	0	0	0	0	0	0	0	0	0	0	0	0	0	0	0	0	0	0	0	0	0	100	0	0	0	0	0	0	0	0	0	0	0	0	0	0	0
B.1.480	0	0	0	0	0	0	0	0	0	0	0	0	0	0	0	0	0	0	0	0	0	0	0	0	0	0	0	0	0	0	0	0	0	0	0	0	0	0	0	0	0	0	0	0	0	0	0	0	0
B.1.485	0	0	0	0	0	0	0	0	0	0	0	0	0	0	0	0	0	0	0	0	0	0	0	0	0	50	0	0	0	0	0	0	0	0	0	0	0	0	0	0	0	0	0	0	0	0	0	0	0
B.1.486	0	0	0	0	0	0	14.2857	85.7143	0	0	0	0	0	0	0	0	0	0	0	0	0	0	0	0	0	0	0	0	0	0	0	0	0	0	0	0	0	0	0	0	0	0	0	0	0	0	0	0	0
B.1.487	0	0	0	0	0	0	0	0	0	0	0	0	0	0	0	0	0	0	0	0	0	0	0	0	0	0	0	0	0	0	0	0	0	0	0	0	0	0	0	0	0	0	0	0	0	0	0	0	0
B.1.491	0	0	0	0	0	0	0	0	0	0	0	0	0	0	0	0	0	0	0	0	0	0	0	0	0	0	0	0	0	0	0	0	0	0	0	0	0	0	0	0	0	0	0	0	0	0	0	0	0
B.1.497	0	0	0	0	0	0	0	0	0	0	0	0	0	5.45455	0	0	0	0	0	0	0	0	0	0	0	0	0	0	0	0	0	0	0	0	0	0	0	1.81818	0	0	0	0	0	0	0	0	0	0	0
B.1.499	0	0	0	0	0	0	6.25	0	0	0	0	0	0	0	0	0	0	0	0	0	0	0	0	0	0	0	0	0	0	0	0	0	0	0	0	0	0	0	0	0	6.25	0	0	0	0	0	0	0	0
B.1.503	0	0	0	0	0	0	0	0	0	0	0	0	0	100	0	0	0	0	0	0	0	0	0	0	0	0	0	0	0	0	0	0	0	0	0	0	0	0	0	0	0	0	0	0	0	0	0	0	0
B.1.505	0	0	0	0	0	0	0	0	0	0	0	0	0	0	0	0	0	0	0	0	0	0	0	0	0	0	0	0	0	0	0	0	0	0	0	0	0	0	0	0	0	0	0	0	0	0	0	0	0
B.1.507	0	0	0	0	0	0	0	0	0	0	0	0	0	0	0	0	0	0	0	0	0	0	0	0	0	0	0	0	0	0	0	0	0	0	0	0	0	0	0	0	0	0	0	0	0	0	0	0	0
B.1.509	0	0	0	0	0	0	2.5641	0	0	0	0	0	0	1.28205	0	0	0	2.5641	0	0	0	0	0	0	0	0	0	0	0	0	0	0	0	0	0	0	0	0	0	0	0	0	0	0	0	0	0	0	0
B.1.510	0	0	0	0	0	0	0	0	0	0	0	0	0	0	0	0	0	0	0	0	0	0	0	0	0	0	0	0	0	0	0	0	0	0	0	0	0	0	0	0	0	0	0	0	0	0	0	0	0
B.1.516	0	0	0	0	0	0	0	0	0	0	0	0	0	0	0	0	0	0	0	0	0	0	0	0	0	0	0	0	0	0	0	0	0	0	0	0	0	0	0	0	0	0	0	0	0	0	0	0	0
B.1.517	0	0	0	0	0	0	0	0	0	0	0	0	0	4.71698	0	0	0	0	0	0	0	0	0	0	0	0	0	0	0	0	0	0	0	0	0	0	0	0.943396	0	0	0	0	0	0	0	0	0	0	0
B.1.517.1	0	0	0	0	0	0	100	0	0	0	0	0	0	0	0	0	0	0	0	0	0	0	0	0	0	0	0	0	0	0	0	0	0	0	0	0	0	0	0	0	0	0	0	0	0	0	0	0	0
B.1.520	0	0	0	0	0	0	0	0	0	0	0	0	0	0	0	0	0	0	0	0	0	0	0	0	0	0	0	0	0	0	0	0	0	0	0	0	0	0	0	0	0	0	0	0	0	0	0	0	0
B.1.521	0	0	0	0	0	0	0	0	0	0	0	0	0	33.3333	0	0	0	0	0	0	0	0	0	0	0	0	0	0	0	0	0	0	0	0	0	0	0	0	0	0	0	0	0	0	0	0	0	0	0
B.1.523	0	0	0	0	0	0	0	0	0	0	0	0	0	0	0	0	0	0	0	0	0	0	0	0	0	0	0	0	0	0	0	0	0	0	0	0	0	0	0	0	0	0	0	0	0	0	0	0	0
B.1.524	0	0	0	0	0	0	0	0	0	0	0	0	0	0	0	0	0	0	0	0	0	0	0	0	0	0	0	0	0	0	0	0	0	0	0	0	0	10	0	0	0	0	0	0	0	0	0	0	0
B.1.525	0	0	0	0	0	0	0.0178031	0	0	0.0712124	0	0	0.0178031	95.2466	0.0356062	0	0	0	0	0	0	0	0	0	0	0	0	0	0	0	0	0	0	0	0	0	0	0.142425	0	0	0.0890155	0	0	0	0.106819	0	0	0	0
B.1.526	0	0	0	0	0.0534995	0.0188822	0.0912638	0.0220292	0.0157351	0	0	0.0188822	0.00944109	0.881168	0	0	0	0	0	0	0	0	0	0	0	0	0	0	0	0	0	0	0	0	0	0	0.00314703	0.0534995	0.00314703	0	0.0377644	0	0	0	0.11644	0	0	0	0
B.1.527	0	0	0	0	0	0	0	0	0	0	0	0	0	0	0	0	0	0	0	0	0	0	0	0	0	0	0	0	0	0	0	0	0	0	0	0	0	0	0	0	0	0	0	0	0	0	0	0	0
B.1.532	0	0	0	0	0	0	50	0	0	0	0	0	0	0	0	0	0	0	0	0	0	0	0	0	0	0	0	0	0	0	0	0	0	0	0	0	0	0	0	0	0	0	0	0	0	0	0	0	0
B.1.533	0	0	0	0	0	0	0	0	0	0	0	0	0	40	0	0	0	0	0	0	0	0	0	0	0	0	0	0	0	20	0	0	0	0	0	0	0	0	0	0	0	0	0	0	0	0	0	0	0
B.1.539	0	0	0	0	0	0	0	100	0	0	0	0	0	0	0	0	0	0	0	0	0	0	0	0	0	0	0	0	0	0	0	0	0	0	0	0	0	0	0	0	0	0	0	0	0	0	0	0	0
B.1.540	0	0	0	0	0	0	0	0	0	0	0	0	0	0	0	0	0	0	0	0	0	0	0	0	0	0	0	0	0	0	0	0	0	0	0	0	0	0	0	0	0	0	0	0	0	0	0	0	0
B.1.541	0	0	0	0	0	0	0	0	0	0	0	0	0	0	0	0	0	0	0	0	0	0	0	0	0	0	0	0	0	0	0	0	0	0	0	0	0	0	0	0	0	0	0	0	0	0	0	0	0
B.1.542	0	0	0	0	0	0	0	0	0	0	0	0	0	0	0	0	0	0	0	0	0	0	0	0	0	0	0	0	0	0	0	0	0	0	0	0	0	0	0	0	0	0	0	0	0	0	0	0	0
B.1.543	0	0	0	0	0	0	0	0	0	0	0	0	0	0	0	0	0	0	0	0	0	0	0	0	0	0	0	0	0	0	0	0	0	0	0	0	0	0	0	0	0	0	0	0	0	0	0	0	0
B.1.544	0	0	0	0	0	0	0	0	0	0	0	0	0	0	0	0	0	0	0	0	0	0	0	0	0	0	0	0	0	0	0	0	0	0	0	0	0	0	0	0	0	0	0	0	0	0	0	0	0
B.1.545	0	0	0	0	0	0	0	0	0	0	0	0	0	0	0	0	0	0	0	0	0	0	0	0	0	0	0	0	0	0	0	0	0	0	0	0	0	0	0	0	0	0	0	0	0	0	0	0	0
B.1.550	0	0	0	0	0	0	0	0	0	0	0	0	0	0	0	0	0	0	0	0	0	0	0	0	0	0	0	0	0	0	0	0	0	0	0	0	0	0	0	0	0	0	0	0	0	0	0	0	0
B.1.551	0	0	0	0	0	0	5.55556	0	0	0	0	0	0	27.7778	0	0	0	0	0	0	0	0	0	0	0	0	0	0	0	0	0	0	0	0	0	0	0	0	0	0	0	0	0	0	0	0	0	0	0
B.1.554	0	0	0	0	0	0	0	0	0	0	0	0	0	0	0	0	0	0	0	0	0	0	0	0	0	0	0	0	0	0	0	0	0	0	0	0	0	0	0	0	0	0	0	0	0	0	0	0	0
B.1.555	0	0	0	0	0	0	66.6667	0	0	0	0	0	0	0	0	0	0	0	0	0	0	0	0	0	0	0	0	0	0	0	0	0	0	0	0	0	0	0	0	0	0	0	0	0	0	0	0	0	0
B.1.556	0	0	0	0	0	0	0	0	0	0	0	0	0	0	0	0	0	0	0	0	0	0	0	0	0	0	0	0	0	0	0	0	0	0	0	0	0	0	0	0	0	0	0	0	0	0	0	0	0
B.1.558	0	0	0	0	0	0	0	0	0	0	0	0	0	0	0	0	0	0	0	0	0	0	0	0	0	0	0	0	0	0	0	0	0	0	0	0	0	0	0	0	0	0	0	0	0	0	0	0	0
B.1.561	0	0	0	0	0	2.5	0	0	0	0	0	2.5	0	15	0	0	0	0	0	0	0	0	0	0	0	0	0	0	0	0	0	0	0	0	0	0	0	0	0	0	0	0	0	0	0	0	0	0	0
B.1.562	0	0	0	0	0	0	0	0	0	0	0	0	0	0	0	0	0	0	0	0	0	0	0	0	0	0	0	0	0	0	0	0	0	0	0	0	0	0	0	0	0	0	0	0	0	0	0	0	0
B.1.564	0	0	0	0	0	0	0	0	0	0	0	4.7619	0	4.7619	0	0	0	0	0	0	0	0	0	0	0	9.52381	0	0	0	0	0	0	0	0	0	0	0	4.7619	0	0	0	0	0	0	0	0	0	0	0
B.1.564.1	0	0	0	0	0	0	0	0	0	0	0	0	0	50	0	0	0	0	0	0	0	0	0	0	0	0	0	0	0	0	0	0	0	0	0	0	0	0	0	0	0	0	0	0	0	0	0	0	0
B.1.565	0	0	0	0	0	0	0	0	6.25	0	0	0	0	18.75	0	6.25	0	0	0	0	0	0	0	0	0	0	0	0	0	0	0	0	0	0	0	0	0	0	0	0	0	0	0	0	0	0	0	0	0
B.1.567	0	0	0	0	0	0	0	0	0	0	0	0	0	0	0	0	0	0	0	0	0	0	0	0	0	0	0	0	0	0	0	0	0	0	0	0	0	0	0	0	0	0	0	0	0	0	0	0	0
B.1.568	0	0	0	0	0	0	5.55556	0	0	0	0	0	0	5.55556	5.55556	0	0	0	0	0	0	0	0	0	0	0	0	0	0	0	0	0	0	0	0	0	0	0	0	0	11.1111	0	0	0	0	0	0	0	0
B.1.571	0	0	0	0	0	0	0	0	0	0	0	0	0	0	0	0	0	0	0	0	0	0	0	0	0	0	0	0	0	0	0	0	0	0	0	0	0	0	0	0	0	0	0	0	0	0	0	0	0
B.1.573	0	0	0	0	0	0	0	0	0	0	0	0	0	0	0	0	0	0	0	0	0	0	0	0	0	0	0	0	0	0	0	0	0	0	0	0	0	0	0	0	0	0	0	0	0	0	0	0	0
B.1.574	0	0	0	0	0	0	0	0	40	0	0	0	0	10	0	0	0	0	0	0	0	0	0	0	0	0	0	0	0	0	0	0	0	0	0	0	0	0	0	0	0	0	0	0	0	0	0	0	0
B.1.575	0	0	0	0	0	0	1.03093	0	0	0	0	0	0	8.24742	0	0	0	0	0	0	0	0	0	0	0	0	0	0	0	0	0	0	0	0	0	0	0	5.15464	0	0	0	0	0	0	0	0	0	0	0
B.1.575.1	0	0	0	0	0	0	0	0	0	0	0	0	0	0	0	0	0	0	0	0	0	0	0	0	0	0	0	0	0	0	0	0	0	0	0	0	0	0	0	0	0	0	0	0	0	0	0	0	0
B.1.575.2	0	0	0	0	0	0	0	0	0	0	0	0	0	25	0	0	0	0	0	0	0	0	0	0	0	0	0	0	0	0	0	0	0	0	0	0	0	0	0	0	0	0	0	0	0	0	0	0	25
B.1.576	0	0	0	0	0	0	0	0	0	0	0	0	0	82.5	0	0	0	0	0	0	0	0	0	0	0	5	0	0	0	0	0	0	0	0	0	0	0	0	0	0	0	0	0	0	0	0	0	0	0
B.1.577	0	0	0	0	0	6.66667	0	0	0	0	0	0	0	6.66667	0	0	0	0	0	0	0	0	0	0	0	0	0	0	0	0	0	0	0	0	0	0	0	0	0	0	0	0	0	0	0	0	0	0	0
B.1.578	0	0	0	0	0	0	0	0	0	0	0	0	0	0	0	0	0	0	0	0	0	0	0	0	0	0	0	0	0	0	0	0	0	0	0	0	0	0	0	0	0	0	0	0	0	0	0	0	0
B.1.580	0	0	0	0	0	0	0	0	0	0	0	0	0	0	0	0	0	0	0	0	0	0	0	0	0	0	0	0	0	0	0	0	0	0	0	0	0	0	0	0	0	0	0	0	0	0	0	0	0
B.1.581	0	0	0	0	0	0	0	0	0	0	0	0	0	0	0	0	0	0	0	0	0	0	0	0	0	0	0	0	0	0	0	0	0	0	0	0	0	0	0	0	0	0	0	0	0	0	0	0	0
B.1.582	0	0	0	0	0	0	0	0	0	0	0	0	0	28	0	4	0	0	0	0	0	0	0	0	0	0	0	0	0	0	0	0	0	0	0	0	0	4	0	0	4	0	0	0	0	0	0	0	0
B.1.587	0	0	0	0	0	0	0	0	0	0	0	0	0	22.2222	0	0	0	0	0	0	0	0	0	0	0	0	0	0	0	0	0	0	0	0	0	0	0	0	0	0	0	0	0	0	11.1111	0	0	0	0
B.1.588	0	0	0	0	0	5.26316	5.26316	0	0	0	0	0	0	31.5789	0	0	0	0	0	0	0	0	0	0	0	0	0	0	0	0	0	0	0	0	0	0	0	0	0	0	0	0	0	0	0	0	0	0	0
B.1.589	0	0	0	0	0	0	0	0	0	0	0	0	0	0	0	0	0	0	0	0	0	0	0	0	0	0	0	0	0	0	0	0	0	0	0	0	0	0	0	0	50	0	0	0	0	0	0	0	0
B.1.591	0	0	0	0	0	0	0	0	0	0	0	0	0	0	0	0	0	0	0	0	0	0	0	0	0	0	0	0	0	0	0	0	0	0	0	0	0	0	0	0	0	0	0	0	0	0	0	0	0
B.1.595	0	0	0	0	0	0	0	0	0	0	0	0	0	6.55738	0	0	0	0	0	0	0	0	0	0	0	0	0	0	0	0	0	0	0	0	0	0	0	0	1.63934	0	3.27869	0	0	0	0	0	0	0	0
B.1.595.1	0	0	0	0	0	0	0	0	0	0	0	0	0	0	0	0	0	0	0	0	0	0	0	0	0	0	0	0	0	0	0	0	0	0	0	0	0	0	0	0	0	0	0	0	0	0	0	0	0
B.1.596	0	0	0	0	2.12766	0	0	0	0	0	0	0	0	17.0213	0	0	0	0	0	0	0	0	0	0	0	0	0	0	0	0	0	0	0	0	0	0	0	0	0	0	2.12766	0	0	0	0	0	0	0	0
B.1.597	0	0	0	0	0	0	0	0	0	0	0	0	0	0	0	0	0	0	0	0	0	0	0	0	0	0	0	0	0	0	0	0	0	0	0	0	0	0	0	0	0	0	0	0	0	0	0	0	0
B.1.598	0	0	0	0	0	0	0	0	0	0	0	0	0	0	0	0	0	0	0	0	0	0	0	0	0	0	0	0	0	0	0	0	0	0	0	0	0	0	0	0	0	0	0	0	0	0	0	0	0
B.1.599	0	0	0	0	0	0	0	0	0	0	0	0	0	80	0	0	0	0	0	0	0	0	0	0	0	0	0	0	0	0	0	0	0	0	0	0	0	20	0	0	20	0	0	0	0	0	0	0	0
B.1.600	0	0	0	0	0	0	0	0	0	0	0	0	0	60	0	0	0	0	0	0	0	0	0	0	0	0	0	0	0	0	0	0	0	0	0	0	0	0	0	0	0	0	0	0	0	0	0	0	0
B.1.601	0	0	0	0	0	0	0	0	0	0	0	0	0	0	0	0	0	0	0	0	0	0	0	0	0	0	0	0	0	0	0	0	0	0	0	0	0	0	0	0	0	0	0	0	0	0	0	0	0
B.1.602	0	0	0	0	0	0	0	0	0	0	0	0	0	0	0	0	0	0	0	0	0	0	0	0	0	0	0	0	0	0	0	0	0	0	0	0	0	0	0	0	0	0	0	0	0	0	0	0	0
B.1.603	0	0	0	0	0	0	0	0	0	0	0	0	0	0	0	0	0	0	0	0	0	0	0	0	0	0	0	0	0	0	0	0	0	0	0	0	0	0	0	0	0	0	0	0	0	0	0	0	0
B.1.605	0	0	0	0	0	0	0	0	0	0	0	0	0	0	0	0	0	0	0	0	0	0	0	0	0	0	0	0	0	0	0	0	0	0	0	0	0	0	0	0	0	0	0	0	0	0	0	0	0
B.1.606	0	0	0	0	0	0	0	0	0	0	0	0	0	0	0	0	0	0	0	0	0	0	0	0	0	0	0	0	0	0	0	0	0	0	0	0	0	0	0	0	33.3333	0	0	0	0	0	0	0	0
B.1.609	0	0	0	0	0	0	0	0	2.12766	0	0	0	0	6.38298	0	0	0	0	0	0	0	0	0	0	0	2.12766	0	0	0	0	0	0	0	0	0	0	0	6.38298	0	0	0	0	0	0	0	0	0	0	0
B.1.610	0	0	0	0	0	0	0	0	0	0	0	0	0	0	0	0	0	0	0	0	0	0	0	0	0	0	0	0	0	0	0	0	0	0	0	0	0	0	0	0	0	0	0	0	0	0	0	0	0
B.1.612	0	0	0	0	0	0	0	0	0	0	0	0	0	0	0	0	0	0	0	0	0	0	0	0	0	0	0	0	0	0	0	0	0	0	0	0	0	0	0	0	0	0	0	0	20	0	0	0	0
B.1.613	0	0	0	0	0	0	0	0	0	0	0	0	0	0	0	0	0	0	0	0	0	0	0	0	0	0	0	0	0	0	0	0	0	0	0	0	0	0	0	0	0	0	0	0	0	0	0	0	0
B.1.615	0	0	0	0	0	0	0	0	0	0	0	0	0	0	0	0	0	0	0	0	0	0	0	0	0	0	0	0	0	0	0	0	0	0	0	0	0	0	0	0	0	0	0	0	0	0	0	0	0
B.1.616	0	0	0	0	0	0	0	0	0	0	0	0	0	100	0	0	0	0	0	0	0	0	0	0	0	0	0	0	0	0	0	0	0	0	0	0	0	0	0	0	0	0	0	0	0	0	0	0	0
B.1.617.1	0	0	0	0	0	0	0	0	1.88679	0	0	0.471698	0	31.1321	0	0	0	1.88679	0	0	0	0	0	0	0	3.77358	0	0	0	0	0	0	0	0	0	0	0	0.471698	0.471698	0	0	0	0	0	0	0	0	0	0
B.1.617.2	0.0128377	0	0	0.00401178	0	0	0	0	0.00320942	0	0.00320942	0.00320942	0	0.223857	0.000802356	0	0	0.00320942	0.00240707	0.0144424	0.011233	0.0168495	0	0.0216636	0.0288848	98.786	0.00641885	0.00160471	0.00240707	0.0698049	0.022466	0	0	0	0	0	0.000802356	0.0192565	0	0	0.0433272	0	0.00401178	0	0.00401178	0.0128377	0.00401178	0	0
B.1.617.3	0	0	0	0	0	0	0	0	0	0	0	0	0	0	0	0	0	0	0	0	0	0	0	0	0	92.5	0	0	0	0	0	0	0	0	0	0	0	0	0	0	0	0	0	0	0	0	0	0	0
B.1.618	0	0	0	0	0	0	0	0	0	0	0	0	0	0.657895	0	82.8947	0	0	0	0	0	0	0	0	0	0	0	0	0	0	0	0	0	0	0	0	0	11.8421	0	0	0	0	0	0	0	0	0	0	0
B.1.619	0	0	0	0	0	0	0	0	0	0	0	0	0	0.685714	0	0	0	0	0	0	0	0	0	0	0	0	0	0	0	0	0	0	0	0	0	0	0	0.114286	0	0	0	0	0	0	0	0	0	0	0
B.1.619.1	0	0	0	0	0	0	0	0	0	0	0	0	0	0.131666	0	0	0	0	0	0	0	0	0	0	0	0	0	0	0	0	0	0	0	0	0	0	0	0.131666	0	0	0	0	0	0	0	0	0	0	0
B.1.620	0	0	0	0	0	0	0	0	0	0	0	0	0	99.7669	0	0	0	0	0	0	0	0	0	0	0	0	0	0	0	0	0	0	0	0	0	0	0	92.3077	0.2331	0.4662	0	0	0	0	0	0	0	0	0
B.1.621	0	0	0	0	0.014341	0	0	0	0	0.014341	95.0093	0.014341	0.172092	1.76395	0	0	1.31937	0.0573641	0	0	0	0	0	0	0	0.0286821	0	0	0	0	0.0717051	0	0	0	0	0	0	0.0286821	0	0	0.0286821	0	0	0	0	0.0286821	0	0	0
B.1.621.1	0	0	0	0	0	0	0.0703235	0	0	0	97.609	0	0	0.281294	0	0	1.40647	0	0	0	0	0	0	0	0	0.0703235	0	0	0	0	0.0703235	0	0	0	0	0	0	0	0	0	0.0703235	0	0	0	0.0703235	0	0	0	0
B.1.622	0	0	0	0	0	0	0	0	0	0	0	0	0	0	0	0	0	0	0	0	0	0	0	0	0	0	0	0	0	0	0	0	0	0	0	0	0	0	0	0	0	0	0	0	0	0	0	0	0
B.1.623	0	0	0	0	0	0	0	0	0	0	5.35714	0	0	7.14286	0	0	0	0	0	0	0	0	0	0	0	0	0	0	0	0	0	0	0	0	0	0	0	1.78571	0	0	0	0	0	0	0	0	0	0	0
B.1.625	0	0	0	0	0	0	0	0	0	0.406504	0.406504	0	0	96.3415	0	0	0	0	0	0	0	0	0	0	0	0	0	0	0	0	0	0	0	0	0	0	0	0	0	0	0	0	0	0	0	0	0	0	0
B.1.626	0	0	0	0	0	0	0	0	0	0	0	0	0	1.07527	0	0	0	0	0	0	0	0	0	0	0	0	0	0	0	0	0	0	0	0	0	0	0	0	0	0	0	0	0	0	0	0	0	0	100
B.1.627	0	0	0	0	0	0.2849	0	0	0	0	0	0	0	1.1396	0	0	0	0	0	0	0	0	0	0	0	0	0	0	0	0	0	0	0	0	0	0	0	0	0	0	0	0	0	0	0	0	0	0	0
B.1.629	0	0	0	0	0	0	0	0	0	0	0	0	0	0	0	0	0	0	0	0	0	0	0	0	0	0	0	0	0	0	0	0	0	0	0	0	0	0	0	0	0	0	0	0	0	0	0	0	0
B.1.630	0	0	0	0	0	0	0	0	0	0	0	0	0	91.0112	5.61798	0	0	0	0	0	0	0	0	0	0	1.1236	0	0	0	0	0	0	0	0	0	0	0	0	0	0	95.5056	0	0	0	0	0	0	0	0
B.1.631	0	0	0	0	0	0	0	0	0	0	0	0	0	0	0	0	0	0	0	0	0	0	0	0	0	1.25	0	0	0	0	0	0	0	0	0	0	0	0	0	0	0	0	0	0	0	0	0	0	0
B.1.632	0	0	0	0	0	0	0	0	0	0	0	0	0	1.13636	0	0	0	0	0	0	0	0	1.13636	0	0	0	0	0	0	0	0	0	0	0	0	0	0	0	0	0	1.13636	0	0	0	0	0	0	0	0
B.1.633	0	0	0	0	0	0	0	0	0	0	0	0	0	100	0	0	0	0	0	0	0	0	0	0	0	0	0	0	0	0	0	0	0	0	0	0	0	0	0	0	0	0	0	0	0	0	0	0	0
B.1.634	0	0	0	0	0	0	0	0	0	0	0	0	0	0	0	0	0	0	0	0	0	0	0	0	0	0	0	0	0	0	0	0	0	0	0	0	0	0	0	0	0	0	0	0	0	0	0	0	0
B.1.635	0	0	0	0	0	0	100	0	0	0	0	0	0	0	0	0	0	0	0	0	0	0	0	0	0	0	0	0	0	0	0	0	0	0	0	0	0	0	0	0	0	0	0	0	0	0	0	0	0
B.1.636	0	0	0	0	0	0	0	0	0	0	0	0	0	0	0	0	0	0	0	0	0	0	0	0	0	0	0	0	0	0	0	0	0	0	0	0	0	0	0	0	0	0	0	0	0	0	0	0	0
B.1.637	0	0	0	0.00991572	0.00991572	0	0.00991572	0	0	1.43778	0	0.00991572	0.0396629	94.9232	1.40803	0.0297471	0	0	0	0	0	0	0	0	0	0	0	0	0	0.0198314	0.00991572	0	0	0	0	0	0	0	0	0	0	0.604859	0	0	0	0	0.00991572	0	0
B.1.638	0	0	0	0	0	85.7143	0	0	0	0	0	0	0	0	0	0	0	0	0	0	0	0	0	0	0	0	0	0	0	85.7143	0	0	0	0	0	0	0	0	0	0	0	0	0	0	0	0	0	0	0
B.1.639	0	0	0	0	0	0	0	0	0	0	0	0	0	10	0	0	0	0	0	0	0	0	0	0	0	0	0	0	0	0	0	0	0	0	0	0	0	0	0	0	0	0	0	0	0	0	0	0	0
B.1.640	0	89.8305	0	0	0	0	0	0	0	0	0	0	0	0	0	0	0	0	0	0	0	0	0	0	0	0	0	0	0	0	0	0	0	0	0	0	0	0	0	0	0	0	0	0	0	0	0	0	0
B.1.76	0	0	0	0	0	0	0	0	0	0	0	0	0	0	0	0	0	0	0	0	0	0	0	0	0	0	0	0	0	0	0	0	0	0	0	0	0	0	0	0	0	0	0	0	0	0	0	0	0
B.1.78	0	0	0	0	0	0	0	0	0	0	0	0	0	0	0	0	0	0	0	0	0	0	0	0	0	0	0	0	0	0	0	0	0	0	0	0	0	0	0	0	0	0	0	0	0	0	0	0	0
B.1.8	0	0	0	0	0	0	0	0	0	0	0	0	0	4	0	0	0	0	0	0	0	0	0	0	0	0	0	0	0	0	0	0	0	0	0	0	0	4	0	0	0	0	0	0	0	0	0	0	0
B.1.81	0	0	0	0	0	0	0	0	0	0	0	0	0	0	0	0	0	0	0	0	0	0	0	0	0	0	0	0	0	0	0	0	0	0	0	0	0	0	0	0	0	0	0	0	0	0	0	0	0
B.1.84	0	0	0	0	0	0	0	0	0	0	0	0	0	0	0	0	0	0	0	0	0	0	0	0	0	0	0	0	0	0	0	0	0	0	0	0	0	0	0	0	0	0	0	0	0	0	0	0	0
B.1.88.1	0	0	0	0	0	0	0	0	0	0	0	0	0	0	0	0	0	0	0	0	0	0	0	0	0	0	0	0	0	0	0	0	0	0	0	0	0	0	0	0	0	0	0	0	0	0	0	0	0
B.1.9.3	0	0	0	0	0	0	0	0	0	0	0	0	0	0	0	0	0	0	0	0	0	0	0	0	0	0	0	0	0	0	0	0	0	0	0	0	0	0	0	0	0	0	0	0	0	0	0	0	0
B.1.9.4	0	0	0	0	0	0	0	0	0	0	0	0	0	0	100	0	0	0	0	0	0	0	0	0	0	0	0	0	0	0	0	0	0	0	0	0	0	0	0	0	0	0	0	0	0	0	0	0	0
B.1.9.5	0	0	0	0	0	0	0	0	0	0	0	0	0	0	0	0	0	0	0	0	0	0	0	0	0	0	0	0	0	0	0	0	0	0	0	0	0	0	0	0	0	0	0	0	0	0	0	0	0
B.1.91	0	0	0	0	0	0	16.6667	0	0	0	0	0	0	0	0	0	0	0	0	0	0	0	0	0	0	0	0	0	0	0	0	0	0	0	0	0	0	0	0	0	0	0	0	0	0	0	0	0	0
B.1.93	0	0	0	0	0	0	33.3333	0	0	0	0	0	0	0	0	0	0	0	0	0	0	0	0	0	0	0	0	0	0	0	0	0	0	0	0	0	0	0	0	0	0	0	0	0	0	0	0	0	0
B.1.94	0	0	0	0	0	0	0	0	0	0	0	0	0	100	0	0	0	0	0	0	0	0	0	0	0	0	0	0	0	0	0	0	0	0	0	0	0	0	0	0	0	0	0	0	0	0	0	0	0
B.10	0	0	0	0	0	0	0	0	0	0	0	0	0	0	0	0	0	0	0	0	0	0	0	0	0	0	0	0	0	0	0	0	0	0	0	0	0	0	0	0	0	0	0	0	0	0	0	0	0
B.11	0	0	0	0	0	0	0	0	0	0	0	0	0	0	0	0	0	0	0	0	0	0	0	0	0	0	0	0	0	0	0	0	0	0	0	0	0	0	0	0	0	0	0	0	0	0	0	0	0
B.12	0	0	0	0	0	0	0	0	0	0	0	0	0	0	0	0	0	0	0	0	0	0	0	0	0	0	0	0	0	0	0	0	0	0	0	0	0	0	0	0	0	0	0	0	0	0	0	0	0
B.15	0	0	0	0	0	0	0	0	0	0	0	0	0	5.88235	0	0	0	0	0	0	0	0	0	0	0	0	0	0	0	0	0	0	0	0	0	0	0	0	0	0	0	0	0	0	0	0	0	0	0
B.19	0	0	0	0	0	0	0	0	0	0	0	0	0	0	0	0	0	0	0	0	0	0	0	0	0	0	0	0	0	0	0	0	0	0	0	0	0	0	0	0	0	0	0	0	0	0	0	0	0
B.20	0	0	0	0	0	0	0	0	0	0	0	0	0	0	0	0	0	0	0	0	0	0	0	0	0	0	0	0	0	0	0	0	0	0	0	0	0	0	0	0	0	0	0	0	0	0	0	0	0
B.23	0	0	0	0	0	0	0	0.641026	0	0	0	0	0	0	0	0	0	0	0	0	0	0	0	0	0	0	0	0	0	0	0	0	0	0	0	0	0	0	0	0	0	0	0	0	0	0	0	0	0
B.26	0	0	0	0	0	0	0	0	0	0	0	0	0	0	0	0	0	0	0	0	0	0	0	0	0	0	0	0	0	0	0	0	0	0	0	0	0	0	0	0	0	0	0	0	0	0	0	0	0
B.27	0	0	0	0	0	0	0	0	0	0	0	0	0	2.5641	0	0	0	0	0	0	0	0	0	0	0	0	0	0	0	0	0	0	0	0	0	0	0	0	0	0	0	0	0	0	0	0	0	0	0
B.28	0	0	0	0	0	0	0	0	0	0	0	0	0	0	0	0	0	0	0	0	0	0	0	0	0	0	0	0	0	0	0	0	0	0	0	0	0	0	0	0	0	0	0	0	0	0	0	0	0
B.29	0	0	0	0	0	0	0	0	0	0	0	0	0	12.5	0	0	0	0	0	0	0	0	0	0	0	0	0	0	0	0	0	0	0	0	0	0	0	0	0	0	0	0	0	0	0	0	0	0	0
B.3	0	0	0	0	0	0	20	0	0	0	0	0	0	0	0	0	0	0	0	0	0	0	0	0	0	0	0	0	0	0	0	0	0	0	0	0	0	0	0	0	0	0	0	0	0	0	0	0	0
B.3.1	0	0	0	0	0	0	0	0	0	0	0	0	0	10	0	0	0	0	0	0	0	0	0	0	0	0	0	0	0	0	0	0	0	0	0	0	0	0	0	0	0	0	0	0	0	0	0	0	0
B.30	0	0	0	0	20	0	0	0	0	0	0	0	0	0	0	0	0	0	0	0	0	0	0	0	0	0	0	0	0	0	0	0	0	0	0	0	0	0	0	0	0	0	0	0	0	0	0	0	0
B.31	0	0	0	0	0	0	0	0	6.66667	0	0	0	0	0	0	0	0	0	0	0	0	0	0	0	0	0	0	0	0	0	0	0	0	0	0	0	0	0	0	0	0	0	0	0	0	0	0	0	0
B.32	0	0	0	0	0	0	0	0	0	0	0	0	0	0	0	0	0	0	0	0	0	0	0	0	0	0	0	0	0	0	0	0	0	0	0	0	0	0	0	0	0	0	0	0	0	0	0	0	0
B.33	0	0	0	0	0	0	0	0	0	0	0	0	0	0	0	0	0	0	0	0	0	0	0	0	0	0	0	0	0	0	0	0	0	0	0	0	0	0	0	0	0	0	0	0	0	0	0	0	0
B.34	0	0	0	0	0	0	0	0	0	0	0	0	0	33.3333	0	0	0	0	0	0	0	0	0	0	0	0	0	0	0	0	0	0	0	0	0	0	0	0	0	0	0	0	0	0	0	0	0	0	0
B.35	0	0	0	0	0	0	0	0	0	0	0	0	0	0	0	0	0	0	0	0	0	0	0	0	0	0	0	0	0	0	0	0	0	0	0	0	0	0	0	0	0	0	0	0	0	0	0	0	0
B.39	0	0	0	0	0	10	0	0	0	0	0	0	0	0	0	0	0	0	0	0	0	0	0	0	0	0	0	0	0	0	0	0	0	0	0	0	0	0	0	0	0	0	0	0	0	0	0	0	0
B.4	0	0	0	0	0	0	0	0	0	0	0	0	0	0	0	0	0	0	0	0	0	0	0	0	0	0	0	0	0	0	0	0	0	0	0	0	0	0	0	0	0	0	0	0	0	0	0	0	0
B.4.1	0	0	0	0	0	0	0	0	0	0	0	0	0	0	0	0	0	0	0	0	0	0	0	0	0	0	0	0	0	0	0	0	0	0	0	0	0	0	0	0	0	0	0	0	0	0	0	0	0
B.4.4	0	0	0	0	0	0	0	0	0	0	0	0	0	0	0	0	0	0	0	0	0	0	0	0	0	0	0	0	0	0	0	0	0	0	0	0	0	0	0	0	0	0	0	0	0	0	0	0	0
B.4.5	0	0	0	0	0	0	0	0	0	0	0	0	0	0	0	0	0	0	0	0	0	0	0	0	0	0	0	0	0	0	0	0	0	0	0	0	0	0	0	0	0	0	0	0	0	0	0	0	0
B.4.6	0	0	0	0	0	0	0	0	0	0	0	0	0	0	0	0	0	0	0	0	0	0	0	0	0	0	0	0	0	0	0	0	0	0	0	0	0	0	0	0	0	0	0	0	0	0	0	0	0
B.4.7	0	0	0	0	0	0	0	0	0	0	0	0	0	0	0	0	0	0	0	0	0	0	0	0	0	0	0	0	0	0	0	0	0	0	0	0	0	0	0	0	0	0	0	0	0	0	0	0	0
B.40	0	0	0	0	0	0	2.77778	0	0	0	0	0	0	5.55556	0	0	0	0	0	0	0	0	0	0	0	0	0	0	0	0	0	0	0	0	0	0	0	0	0	0	2.77778	0	0	0	0	0	0	0	0
B.45	0	0	0	0	0	0	0	0	0	0	0	0	0	0	0	0	0	0	0	0	0	0	0	0	0	0	0	0	0	0	0	0	0	0	0	0	0	0	0	0	0	0	0	0	0	0	0	0	0
B.47	0	0	0	0	0	0	0	0	0	0	0	0	0	4	0	0	0	0	0	0	0	0	0	0	0	0	0	0	0	0	0	0	0	0	0	0	0	0	0	0	0	0	0	0	0	0	0	0	0
B.49	0	0	0	0	0	0	0	0	0	0	0	0	0	0	0	0	0	0	0	0	0	0	0	0	0	0	0	0	0	0	0	0	0	0	0	0	0	0	0	0	0	0	0	0	0	0	0	0	0
B.5	0	0	0	0	0	0	0	0	0	0	0	0	0	0	0	0	0	0	0	0	0	0	0	0	0	0	0	0	0	0	0	0	0	0	0	0	0	0	0	0	0	0	0	0	0	0	0	0	0
B.50	0	0	0	0	0	0	0	0	0	0	0	0	0	0	0	0	0	0	0	0	0	0	0	0	0	0	0	0	0	0	0	0	0	0	0	0	0	0	0	0	0	0	0	0	0	0	0	0	0
B.52	0	0	0	0	0	0	1.5873	0	0	0	0	0	0	0	0	0	0	0	0	0	0	0	0	0	0	0	0	0	0	0	0	0	0	0	0	0	0	0	0	0	0	0	0	0	0	0	0	0	0
B.55	0	0	0	0	0	0	0	0	0	0	0	0	0	0	0	0	0	0	0	0	0	0	0	0	0	0	0	0	0	0	0	0	0	0	0	0	0	0	0	0	0	0	0	0	0	0	0	0	0
B.57	0	0	0	0	0	0	0	0	0	0	0	0	0	0	0	0	0	0	0	0	0	0	0	0	0	0	0	0	0	0	0	0	0	0	0	0	0	0	0	0	0	0	0	0	0	0	0	0	0
B.6	0	0	0	0	0	0	0	0	0	0	0	0	0	0	0	0	0	0	0	0	0	0	0	0	0	0	0	0	0	0	0	0	0	0	0	0	0	0	0	0	0	0	0	0	0	0	0	0	0
B.6.1	0	0	0	0	0	0	0	0	0	0	0	0	0	0	0	0	0	0	0	0	0	0	0	0	0	0	0	0	0	0	0	0	0	0	0	0	0	0	0	0	0	0	0	0	0	0	0	0	0
B.6.6	0	0	0	0	0	0	6.25	0	0	0	0	0	0	6.25	0	0	0	0	0	0	0	0	0	0	0	0	0	0	0	0	0	0	0	0	0	0	0	0	0	0	0	0	0	0	0	0	0	0	0
B.6.8	0	0	0	0	0	0	0	0	0	0	0	0	0	0	0	0	0	0	0	0	0	0	0	0	0	0	0	0	0	0	0	0	0	0	0	0	0	0	0	0	0	0	0	0	0	0	0	0	0
BA.1	0	0	0	0	0	0	0.00195959	0.0352727	98.836	0.00195959	0	0	0.00195959	0	0	0	0	0	0	0	0	0	0	0	0	0.119535	0	0	0	0	95.2735	80.6353	0	0	0	0	0	0.00587878	0	0	0.00195959	0	0	0	0	0	0	0	0.00195959
BA.2	0	0	0	0	0	0	0	0	0.97561	0	0	0	0	0	0	0	0	0	0	0	0	0	0	0	0	0	0	0	0	0	0.97561	0.97561	0	0	0	92.6829	0	0	0	0	0	0	0	0	0	0	0	0	0
BA.3	0	0	0	0	0	0	0	0	100	0	0	0	0	0	0	0	0	0	0	0	0	0	0	0	0	0	0	0	0	0	100	0	0	0	0	0	0	0	0	0	0	0	0	0	0	0	0	0	0
C.1	0	0	0	0	0	0	0	0	0	0	0	0	0	0	0	0	0	0	0	0	0	0	0	0	0	0	0	0	0	0	0	0	0	0	0	0	0	0	0	0	0	0	0	0	0	0	0	0	0
C.1.1	0	0	0	0	0	0	0	0	0	0	0	0	0	0	0	0	0	0	0	0	0	0	0	0	0	0	0	0	0	0	0	0	0	0	0	0	0	50	0	0	0	0	0	0	0	0	0	0	0
C.1.2	0	0	0	0	0	0	0	0	0	0	0	0	0	93.9759	0	0	0	0	0	0	0	0	0	0	0	0.60241	0	0	0	0	0	0	0	0	0	0	0	0.60241	0	0	94.5783	0	0	0	0	0	0	0	0
C.11	0	0	0	0	0	0	0	0	0	0	0	0	0	0	0	0	0	0	0	0	0	0	0	0	0	0	0	0	0	0	100	0	0	0	0	0	0	0	0	0	0	0	0	0	0	0	0	0	0
C.12	0	0	0	0	0	0	0	0	0	0	0	0	0	0	0	0	0	0	0	0	0	0	0	0	0	0	0	0	0	0	0	0	0	0	0	0	0	0	0	0	0	0	0	0	0	0	0	0	0
C.14	0	0	0	0	0	0	0	0	0	0	0	0	0	0	0	0	0	0	0	0	0	0	0	0	0	0	0	0	0	0	0	0	0	0	0	0	0	0	0	0	0	0	0	0	0	0	0	0	0
C.16	0	0	0	0	30	0	0	0	0	0	0	0	0	0	0	0	0	0	0	0	0	0	0	0	0	0	0	0	0	0	0	0	0	0	0	0	0	0	0	0	0	0	0	0	0	0	0	0	0
C.17	0	0	0	0	0	0	0	0	0	0	0	0	0	0	0	0	0	0	0	0	0	0	0	0	0	0	0	0	0	0	0	0	0	0	0	0	0	0	0	0	0	0	0	0	0	0	0	0	0
C.18	0	0	0	0	0	0	0	6.66667	6.66667	0	0	0	0	6.66667	0	0	0	0	0	0	0	0	0	0	0	0	0	0	0	0	0	0	0	0	0	0	0	0	0	0	0	0	0	0	0	0	0	0	0
C.23	0	0	0	0	0	0	0.961538	0	0	0	0	0	0	0	0	0	0	0	0	0	0	0	0	0	0	0	0	0	0	0	0	0	0	0	0	0	0	0	0	0	0	0	0	0	0	0	0	0	0
C.26	0	0	0	0	0	0	0	0	0	0	0	0	0	0	0	0	0	0	0	0	0	0	0	0	0	0	0	0	0	0	0	0	0	0	0	0	0	0	0	0	0	0	0	0	0	0	0	0	0
C.28	0	0	0	0	0	0	0	0	0	0	0	0	0	0	0	0	0	0	0	0	0	0	0	0	0	0	0	0	0	0	0	0	0	0	0	0	0	0	0	0	0	0	0	0	0	0	0	0	0
C.30	0	0	0	0	0	33.3333	0	0	0	0	0	0	0	33.3333	0	0	0	0	0	0	0	0	0	0	0	0	0	0	0	0	0	0	0	0	0	0	0	0	0	0	0	33.3333	0	0	0	0	0	0	0
C.30.1	0	0	0	0	0	0	0	0	0	0	0	0	0	0	0	0	0	0	0	0	0	0	0	0	0	0	0	0	0	0	0	0	0	0	0	0	0	0	0	0	0	0	0	0	0	0	0	0	0
C.33	0	0	0	0	0	0	0	0	0	0	0	0	0	0	0	0	0	0	0	0	0	0	0	0	0	0	0	0	0	100	0	0	0	0	0	0	0	0	0	0	0	0	0	0	0	0	0	0	0
C.35	0	0	0	0	0	0	0	0	0	0	0	0	0	17.2414	0	0	0	0	0	0	0	0	0	0	0	0	0	0	0	0	0	0	0	0	0	0	0	0	0	0	1.14943	0	0	0	0	0	0	0	0
C.36	0	0	0	0	2.85714	0	0	0	0	0	0	0	0	0	0	0	0	0	0	0	0	0	0	0	0	0	0	0	0	0	0	0	0	0	0	0	0	0	0	0	0	0	0	0	0	0	0	0	0
C.36.1	0	0	0	0	0	0	0	0	0	0	0	0	0	0	0	0	0	0	0	0	0	0	0	0	0	0	0	0	0	0	0	0	0	0	0	0	0	0	0	0	0	0	0	0	0	0	0	0	0
C.36.2	0	0	0	0	0	0	0	0	0	0	0	0	0	0	0	0	0	0	0	0	0	0	0	0	0	0	0	0	0	0	0	0	0	0	0	0	0	0	0	0	0	0	0	0	0	0	0	0	0
C.36.3	0	0	0	0	0	0	0	0	0	0	0	0	0	1.10733	0	0	0	0	0	0	0	0	0	0	0	0	0	0	0	0	0	0	0	0	0	0	0	0	0	0	0	0	0	0	0	0	0	0	0
C.36.3.1	0	0	0	0	0	0	0	0	0.440529	0	0	0	0	2.64317	0	0	0	0	0	0	0	0	0	0	0	0.440529	0	0	0	0	0	0	0	0	0	0	0	0	0	0	2.20264	0	0	0	0	0	0	0	0
C.37	0	0	0	0	0	0	0	0	0	0	0	0.0263678	0.0131839	0.751483	0	0	0	0.461437	0	0	0	0	0	0	0	0	0	0	0	0	0	0	0	0	0	0	0	0	0	0	0	0	0	90.4812	0	0	0	2.71589	0
C.37.1	0	0	0	0	0	0	0	0	0	0	0	0	0	0	0	0	0	0	0	0	0	0	0	0	0	0	0	0	0	0	0	0	0	0	0	0	0	0	0	0	0	0	0	77.51	0	0	0	0	0
C.38	0	0	93.75	0	0	1.25	1.25	0	0	0	0	0	0	1.25	0	0	0	0	0	0	0	0	0	0	0	0	0	0	0	0	0	0	0	0	0	0	0	0	0	0	0	0	0	0	0	0	0	0	0
C.39	0	0	0	0	0	0	0	0	0	0	0	0	0	85.7143	0	0	0	0	0	0	0	0	0	0	0	0	0	0	0	0	0	0	0	0	0	0	0	0	0	0	0	0	0	4.7619	0	0	0	0	0
C.4	0	0	0	0	0	0	0	0	0	0	0	0	0	0	0	0	0	0	0	0	0	0	0	0	0	0	0	0	0	0	0	0	0	0	0	0	0	0	0	0	0	100	0	0	0	0	0	0	0
C.40	0	0	0	0	0	0	0	0	0	0	0	0	0	4.54545	0	0	0	0	0	0	0	0	0	0	0	0	0	0	0	0	0	0	0	0	0	0	0	0	0	0	0	100	0	0	0	0	0	0	0
C.7	0	0	0	0	0	0	0	0	0	0	0	0	0	0	0	0	0	0	0	0	0	0	0	0	0	0	0	0	0	0	0	0	0	0	0	0	0	0	0	0	0	0	0	0	0	0	0	0	0
C.8	0	0	0	0	0	0	0	0	0	0	0	0	0	0	0	0	0	0	0	0	0	0	0	0	0	0	0	0	0	0	0	0	0	0	0	0	0	0	0	0	0	0	0	0	0	0	0	0	0
D.2	0	0	0	0	0	0.666667	0.666667	0	0	0	0	0	0	0	0	0	0	0	0	0	0	0	0	0	0	0	0	0	0	0	0	0	0	0	0	0	0	0	0	0	1.33333	0	0	0	0	0	0	0	0
D.5	0	0	0	0	0	14.2857	0	0	0	0	0	0	0	0	0	0	0	0	0	0	0	0	0	0	0	0	0	0	0	0	0	0	0	0	0	0	0	0	0	0	0	0	0	0	0	0	0	0	0
L.1	0	0	0	0	0	0	0	0	0	0	0	0	0	0	0	0	0	0	0	0	0	0	0	0	0	0	0	0	0	0	0	0	0	0	0	0	0	0	0	0	0	0	0	0	0	0	0	0	0
L.3	0	0	0	0	0	0	2.22222	0	0	0	0	0	0	6.66667	0	0	0	0	0	0	0	0	0	0	0	0	0	0	0	0	0	0	0	0	0	0	0	4.44444	0	0	0	0	0	0	0	0	0	0	0
N.1	0	0	0	0	0	0	0	0	0	0	0	0	0	0	0	0	0	0	0	0	0	0	0	0	0	0	0	0	0	0	0	0	0	0	0	0	0	0	0	0	0	0	0	0	0	0	0	0	0
N.10	0	0	0	0	0	0	100	0	0	0	0	0	0	0	0	0	0	0	0	0	0	0	0	0	0	0	0	0	0	0	96.7742	0	0	0	0	0	0	0	0	0	0	0	0	0	0	0	0	0	0
N.2	0	0	0	0	0	0	0	0	0	0	0	0	0	0	0	0	0	0	0	0	0	0	0	0	0	0	0	0	0	0	0	0	0	0	0	0	0	0	0	0	0	0	0	0	0	0	0	0	0
N.3	0	0	0	0	0	0	0	0	0	0	0	0	0	0	0	0	0	0	0	0	0	0	0	0	0	0	0	0	0	0	0	0	0	0	0	0	0	0	0	0	0	0	0	0	0	0	0	0	0
N.4	0	0	0	0	0	0	0	0	0	0	0	0	0	0	0	0	0	0	0	0	0	0	0	0	0	0	0	0	0	0	0	0	0	0	0	0	0	0	0	0	0	0	0	0	0	0	0	0	0
N.5	0	0	0	0	0	0	0	0	0	0	0	0	0	10	0	0	0	0	0	0	0	0	0	0	0	0	0	0	0	0	0	0	0	0	0	0	0	0	0	0	0	0	0	0	0	0	0	0	0
N.6	0	0	0	0	0	0	0	0	0	0	0	0	0	33.3333	0	0	0	0	0	0	0	0	0	0	0	0	0	0	0	0	0	0	0	0	0	0	0	0	0	0	0	0	0	0	0	0	0	0	0
N.7	0	0	0	0	0	0	0	0	0	0	0	0	0	0	0	0	0	0	0	0	0	0	0	0	0	0	0	0	0	0	0	0	0	0	0	0	0	0	0	0	0	0	0	0	0	0	0	0	0
N.9	0	0	0	0	0	0	0	0	0	0	0	0	0	0	0	0	0	0	0	0	0	0	0	0	0	0	0	0	0	0	0	0	0	0	0	0	0	0	0	0	0	0	0	0	0	0	0	0	0
None	0.00831255	0.0166251	0	0	0.0166251	0.0166251	0.0415628	0	0.407315	0	0.42394	0.0581879	0.0166251	15.8687	0.0166251	0	0.00831255	0	0	0.00831255	0	0.00831255	0.108063	0.182876	0.0581879	24.5553	0.415628	0	1.07232	0.0249377	0.0997506	0.074813	0.0166251	0.00831255	0	0	0	2.29426	0	0.00831255	0.0997506	0	0	0.0332502	0	0	0	0.0166251	0
P.1	0	0	0.00424592	0	0.0148607	0.0297215	0.108271	0.0891644	0.0127378	0	0.00424592	0.0254755	0.0254755	0.413978	0.00212296	0.00212296	0	0.0106148	0	0	0	0	0	0	0	0.0191067	0	0	0	0	0.00212296	0	0	0	0	0	0	0.0169837	0	0	0.0382133	0	0	0	0	0	0	0	0
P.1.1	0	0	0	0	0	0	0	0.0511771	0.0511771	0	0	0.0511771	0.0511771	0.716479	0	0	0	0	0	0	0	0	0	0	0	0.204708	0	0	0	0	0	0	0	0	0	0	0	0	0	0	0.0511771	0	0	0	0	0	0	0	0
P.1.10	0	0	0	0	0	0.0796495	0.0398248	0	0	0	0	0	0.0398248	0.0796495	0	0	0	0	0	0	0	0	0	0	0	0	0	0	0	0	0	0	0	0	0	0	0	0	0	0	0	0	0	0	0	0	0	0	0
P.1.10.1	0	0	0	0	0	0	0	0	0	0	0	0	0	0	0	0	0	0	0	0	0	0	0	0	0	0	0	0	0	0	0	0	0	0	0	0	0	0	0	0	0	0	0	0	0	0	0	0	0
P.1.10.2	0	0	0	0	0	0	0	0	0	0	0	0	0	0	0	0	0	0	0	0	0	0	0	0	0	0	0	0	0	0	0	0	0	0	0	0	0	0	0	0	0	0	0	0	0	0	0	0	0
P.1.11	0	0	0	0	0	0	0	1.0989	0	0	0	0	0	0	0	2.1978	0	0	0	0	0	0	0	0	0	0	0	0	0	0	0	0	0	0	0	0	0	0	0	0	0	0	0	0	0	0	0	0	0
P.1.12	0	0	0	0	0	0	0.176211	0	0	0	0	0	0	0.528634	0	0	0	0	0	0	0	0	0	0	0	0.0881057	0	0	0	0	0	0	0	0	0	0	0	0	0	0	0	0	0	0	0	0	0	0	0
P.1.13	0	0	0.166667	0	0	0	0	0.166667	0	0	0	0	0	0.166667	0	0	0	0	0	0	0	0	0	0	0	0	0	0	0	0	0	0	0	0	0	0	0	0	0	0	0	0	0	0	0	0	0	0	0
P.1.14	0	0	0	0	0.0112962	0	0.0282406	0.00564812	0.00564812	0	0	0.00564812	0.09037	0.248517	0	0	0	0	0	0	0	0	0	0	0	0	0	0	0	0	0	0	0	0	0	0	0	0	0	0	0.00564812	0	0	0	0	0	0	0	0
P.1.15	0	0	0	0	0	0.161499	0.161499	0	0.193798	0	0	0	0	0.290698	0	0	0	0	0	0	0	0	0	0	0	0	0	0	0	0	0	0	0	0	0	0	0	0.0645995	0	0	0.0322997	0	0	0.0645995	0	0	0	0	0
P.1.16	0	0	0	0	0	0	0	0	0	0	0	0	0	0.497788	0	0	0	0	0	0	0	0	0	0	0	0	0	0	0	0	0	0	0	0	0	0	0	0.0553097	0	0	0	0	0	0	0	0	0	0	0
P.1.17	0	0	0	0	0.0239006	0.0239006	0.0478011	0	0	0	0	0	0.0239006	0.0956023	0	0	0	0	0	0	0	0	0	0	0	0.0239006	0	0	0	0	0	0	0	0	0	0	0	0	0	0	0	0	0	0	0	0	0	0	0
P.1.17.1	0	0	0	0	0	0	0	0	0	0	0	0	0	0	0	0	0	0	0	0	0	0	0	0	0	0.115473	0	0	0	0	0	0	0	0	0	0	0	0	0	0	0	0	0	0	0	0	0	0	0
P.1.2	0	0	0	0	0	0.122399	0.367197	0	0	0	0	0	0	0.244798	0	0.122399	0	0	0	0	0	0	0	0	0	0	0	0	0	0	0	0	0	0	0	0	0	0	0	0	0	0	0	0	0	0	0	0	0
P.1.3	0	0	0	0	0	0	0	0	0	0	0	0	0	0	0	0	0	0	0	0	0	0	0	0	0	0	0	0	0	0	0	0	0	0	0	0	0	0	0	0	0	0	0	0	0	0	0	0	0
P.1.4	0	0	0	0	0	0	0	0	0	0	0	0	0	0.311203	0	0	0	0	0	0	0	0	0	0	0	0.103734	0	0	0	0.103734	0	0	0	0	0	0	0	0.103734	0	0	0.829876	0	0	0	0	0	0	0	0
P.1.5	0	0	0	0	0	0	0	0	0	0	0	0	0	0	0	0	0	0	0	0	0	0	0	0	0	0	0	0	0	0	0	0	0	0	0	0	0	0	0	0	0	0	0	0	0	0	0	0	0
P.1.6	0	0	0	0	0.191939	0	0	1.91939	0.383877	0.191939	0	0	0	4.79846	0	0	0	0	0	0	0	0	0	0	0	0	0	0	0	0	0	0	0	0	0	0	0	0.191939	0	0	0.191939	0	0	0	0	0	0	0	0
P.1.7	0	0	0	0	0.0345901	0.0345901	0	0	0	0	0	0.172951	0.207541	1.24524	0	0	0	0	0	0	0	0	0	0	0	0.0691802	0	0	0	0	0	0	0	0	0	0	0	0	0	0	0	0	0	0	0	0	0	0	0
P.1.8	0	0	0	0	0	0	0	0	0	0	0	0	0	3.0303	0	0	0	0	0	0	0	0	0	0	0	0	0	0	0	0	0	0	0	0	0	0	0	0	0	0	0	0	0	0	0	0	0	0	0
P.1.9	0	0	0	0	0	0	0	0	0	0	0	0	0	0	0	0	0	0	0	0	0	0	0	0	0	0	0	0	0	0	0	0	0	0	0	0	0	0	0	0	0	0	0	0	0	0	0	0	0
P.2	0	0	0	0	0	0	6.15385	0	0	0	0	1.53846	3.07692	21.5385	0	0	0	1.53846	0	0	0	0	0	0	0	0	0	0	0	0	0	0	0	0	0	0	0	0	0	0	1.53846	0	0	0	0	0	0	0	0
P.3	0	0	0	0	0	65.109	32.7103	0	0	0	0	0	0	0	0	0	0	0	0	0	0	0	0	0	0	0	0	0	0	0	0	0	0	0	0	0	0	1.86916	0	0	86.6044	0	0	0	0	0	0	0	0
P.4	0	0	0	0	0	0	0	0	0	0	0	0	0	0	0	0	0	0	0	0	0	0	0	0	0	0	0	0	0	0	0	0	0	0	0	0	0	0	0	0	0	0	0	0	0	0	0	0	0
P.5	0	0	0	0	0	0	0	0	0	100	0	0	0	0	0	0	0	0	0	0	0	0	0	0	0	0	0	0	0	0	0	0	0	0	0	0	0	0	0	0	0	0	0	0	0	0	0	0	0
P.7	0	0	0	0	0	0	0	0	0	0	0	0	0	0	0	0	0	0	0	0	0	0	0	0	0	0	0	0	0	0	0	0	0	0	0	0	0	0	0	0	0	0	0	0	0	0	0	0	0
Q.1	0	0	0	0	0.0164826	0	0	0	0	0.0329652	0	0.0329652	0	98.8792	0.0164826	0	0	0	0	0	0	0	0	0	0	0	0	0	0	0	0	0	0	0	0	0	0	0.0164826	0	0	0	0	0	0	0	0	0	0	0
Q.2	0	0	0	0	0	0	0	0	0	0	0	0	0	99.6454	0.0886525	0	0	0	0	0	0	0	0	0	0	0	0	0	0	0	0	0	0	0	0	0	0	0.0886525	0.0886525	0	0.265957	0	0	0	0	0	0	0	0
Q.3	0	0	0	0	0	0	0.0364299	0	0	0.309654	0	0	0	97.031	0	0	0	0	0	0	0	0	0	0	0	0	0	0	0	0	0	0	0	0	0	0	0	0.0182149	0	0	0.0182149	0	0	0	0.0182149	0	0	0	0
Q.4	0	0	0	0	0	0	0.0609385	0	0	0.0609385	0	0	0	98.1718	0	0	0	0	0	0	0	0	0	0	0	0	0	0	0	0	0	0	0	0	0	0	0	0	0	0	0	0	0	0	0	0	0	0	0
Q.5	0	0	0	0	0	0	0	0	0	0	0	0	0	100	0	0	0	0	0	0	0	0	0	0	0	0	0	0	0	0	0	0	0	0	0	0	0	0	0	0	0	0	0	0	0	0	0	0	0
Q.6	0	0	0	0	0	0	0	0	0	0	0	0	0	98.4962	0	0	0	0	0	0	0	0	0	0	0	0	0	0	0	0	0	0	0	0	0	0	0	0	0	0	0	0	0	0	0	0	0	0	0
Q.7	0	0	0	0	0	0	0	0	0	0	0	0	0	99.0909	0	0	0	0	0	0	0	0	0	0	0	0	0	0	0	0	0	0	0	0	0	0	0	0	0	0	0	0	0	0	0	0	0	0	0
Q.8	0	0	0	0	0	0	0	0	0	0.265252	0	0	0	97.3475	0.265252	0	0	0	0	0	0	0	0	0	0	0	0	0	0	0	0	0	0	0	0	0	0	0	0	0	0	0	0	0	0	0	0	0	0
R.1	0	0	0	0	0.8	0	0.8	0	0	0.8	0	0	0	16	0	0	0	0	0	0	0	0	0	0	0	0	0	0	0	0	0	0	0	0	0	0	0	0	0	0	0	3.2	0	0	0	0	0	0	0
S.1	0	0	0	0	0	0	0	0	0	25	0	0	0	0	0	0	0	0	0	0	0	0	0	0	0	0	0	0	0	0	0	0	0	0	0	0	0	0	0	0	0	0	0	0	0	0	0	0	0
U.3	0	0	0	0	0	0	0	0	0	0	0	0	0	0	0	0	0	0	0	0	0	0	0	0	0	0	0	0	0	0	0	0	0	0	0	0	0	0	0	0	0	0	0	0	0	0	0	0	0
V.1	0	0	0	0	0	0	0	0	0	0	0	0	0	0	0	0	0	0	0	0	0	0	0	0	0	0	0	0	0	0	0	0	0	0	0	0	0	0	0	0	0	0	0	0	0	0	0	0	0
W.1	0	0	0	100	0	0	0	0	0	0	0	0	0	0	0	0	0	0	0	0	0	0	0	0	0	0	0	0	0	0	0	0	0	0	0	0	0	0	0	0	0	0	0	0	0	0	0	0	0
W.2	0	0	0	0	0	0	0	0	0	0	0	0	0	0	0	0	0	0	0	0	0	0	0	0	0	0	0	0	0	0	0	0	0	0	0	0	0	0	0	0	0	0	0	0	0	0	0	0	0
W.4	0	0	0	0	0	0	0	0	0	0	0	0	0	40	0	0	0	0	0	0	0	0	0	0	0	0	0	0	0	0	0	0	0	0	0	0	0	0	0	0	0	0	0	0	0	0	0	0	0
XA	0	0	0	0	0	0	0	0	0	0	0	0	0	97.619	0	0	0	0	0	0	0	0	0	0	0	0	0	0	0	0	0	0	0	0	0	0	0	0	0	0	0	0	0	0	0	0	0	0	0
XB	0	0	0	0	0	0.0448029	0.134409	0	0	0	0	0	0	0.31362	0	0	0	0	0	0	0	0	0	0	0	0	0	0	0	0.134409	0	0	0	0	0	0	0	0	0	0	0	0	0	0	0	0	0	0	0
XC	0	0	0	0	0	0	0	0	0	0	0	0	0	0	0	0	0	0	0	0	0	0	0	0	0	100	0	0	0	0	0	0	0	0	0	0	0	0	0	0	0	0	0	0	0	0	0	0	0
Y.1	0	0	0	0	0	0	0	0	0	0	0	0	0	25	0	0	0	0	0	0	0	0	0	0	0	0	0	0	0	0	0	0	0	0	0	0	0	0	0	0	0	0	0	0	0	0	0	0	0
Z.1	0	0	0	0	0	0	0	0	0	0	0	0	0	0	0	0	0	0	0	0	0	0	0	0	0	0	0	0	0	0	0	0	0	0	0	0	0	0	0	0	0	0	0	0	0	0	0	0	0
[truncated: 228 more columns]

## Sheet: Table S2b
Number of genomes where the most frequent indels co-occurred in Alpha variant (B.1.1.7 and Q.* PANGO lineages).
	NSP1_141:141-143del(686:686-694del)	NSP1_84:84-85del(515:515-520del)	N_208:208-210del(28895:28895-28903del)	8B_68:68-68del(28094:28094-28096del)	NSP1_84:84-84del(514:514-516del)	S_145:145-145del(21995:21995-21997del)	8B_58:58-58del(28065:28065-28067del)	8B_45:WY>C(28028:28028-28030del)	7B_13:13-13del(27792:27792-27794del)	7A_94:94-119del(27673:27673-27750del)	7A_94:94-101del(27671:27671-27694del)	S_69:69-70del(21767:21767-21772del)	7A_62:QF>H(27579:27579-27581del)	NSP1_82:GHVM>V(510:510-518del)	8B_66:GSK>E(28090:28090-28095del)	NSP1_85:85-85del(518:518-520del)	7A_5:5-23del(27405:27405-27461del)	S_144:144-144del(21991:21991-21993del)	NSP6_106:106-108del(11288:11288-11296del)	S_69:69-70del(21765:21765-21770del)	7A_120:120-125del(27751:27751-27768del)	3A_256:VN>D(26159:26159-26161del)	S_143:143-143del(21988:21988-21990del)	7A_59:59-62del(27568:27568-27579del)	NSP1_82:82-86del(508:508-522del)	3A_255:255-255del(26155:26155-26157del)	8B_120:F>SVins(28251:T>TCTG)
NSP1_141:141-143del(686:686-694del)	1735
NSP1_84:84-85del(515:515-520del)	30	512
N_208:208-210del(28895:28895-28903del)	0	1	333
8B_68:68-68del(28094:28094-28096del)	0	0	0	341
NSP1_84:84-84del(514:514-516del)	3	0	0	3	1614
S_145:145-145del(21995:21995-21997del)	7	2	0	1	17	1438
8B_58:58-58del(28065:28065-28067del)	1	0	0	0	1	0	339
8B_45:WY>C(28028:28028-28030del)	0	0	0	0	1	0	0	780
7B_13:13-13del(27792:27792-27794del)	10	0	0	0	0	0	0	0	350
7A_94:94-119del(27673:27673-27750del)	0	0	0	0	0	0	0	0	0	311
7A_94:94-101del(27671:27671-27694del)	1	0	0	0	0	0	0	0	0	0	620
S_69:69-70del(21767:21767-21772del)	1	0	0	0	0	0	0	0	0	0	0	1326
7A_62:QF>H(27579:27579-27581del)	0	2	0	0	0	0	0	0	0	1	0	1	752
NSP1_82:GHVM>V(510:510-518del)	12	0	0	0	0	3	1	0	0	0	0	1	3	658
8B_66:GSK>E(28090:28090-28095del)	4	1	0	0	12	0	0	0	0	0	0	1	0	2	1595
NSP1_85:85-85del(518:518-520del)	5	0	0	0	0	1	1	0	3	1	0	0	3	0	2	631
7A_5:5-23del(27405:27405-27461del)	2	1	0	0	1	2	0	0	0	0	0	0	0	2	2	3	3753
S_144:144-144del(21991:21991-21993del)	1460	460	332	338	1589	0	324	778	324	311	619	816	633	539	1527	564	3747	924200
NSP6_106:106-108del(11288:11288-11296del)	1453	460	333	341	1607	1418	329	780	324	311	619	1011	642	540	1549	575	3735	909231	934994
S_69:69-70del(21765:21765-21770del)	1492	461	333	338	1607	1416	327	779	326	311	620	0	637	550	1544	580	3753	915701	923772	936146
7A_120:120-125del(27751:27751-27768del)	1	0	0	0	0	0	0	0	0	0	0	0	0	1	0	0	0	464	464	466	468
3A_256:VN>D(26159:26159-26161del)	2	1	0	0	0	0	1	0	0	0	0	0	0	0	0	0	0	239	258	253	0	394
S_143:143-143del(21988:21988-21990del)	2	0	0	0	0	0	0	0	0	0	1	10	0	1	0	1	0	0	878	874	0	13	894
7A_59:59-62del(27568:27568-27579del)	3	4	0	0	1	0	0	0	0	0	0	1	0	2	0	0	0	1354	1391	1389	0	0	0	1404
NSP1_82:82-86del(508:508-522del)	11	0	0	0	0	6	0	0	0	0	0	2	3	0	2	0	3	784	806	801	0	1	0	13	890
3A_255:255-255del(26155:26155-26157del)	1	0	0	0	0	2	0	0	0	1	0	3	0	1	3	1	0	973	988	989	0	0	1	1	1	1081
8B_120:F>SVins(28251:T>TCTG)	2	0	0	0	0	0	1	0	0	0	0	0	0	1	0	0	0	366	366	367	0	0	0	1	1	5	681

## Sheet: Table S2c
Number of genomes where the most frequent indels co-occurred in Beta variant (B.1.351* PANGO lineages).
	S_141:141-144del(21982:21982-21993del)	NSP3_1265:SL>I(6513:6513-6515del)	NSP1_85:85-85del(518:518-520del)	NSP1_84:84-85del(515:515-520del)	S_242:LA>P(22287:22287-22289del)	NSP1_84:84-84del(514:514-516del)	NSP1_82:GHVM>V(510:510-518del)	8B_66:GSK>E(28090:28090-28095del)	S_144:144-144del(21991:21991-21993del)	7A_62:QF>H(27579:27579-27581del)	NSP1_82:82-86del(508:508-522del)	NSP1_141:141-143del(686:686-694del)	7A_54:54-76del(27553:27553-27621del)	NSP6_106:106-108del(11288:11288-11296del)	S_241:241-243del(22281:22281-22289del)	3A_255:255-255del(26155:26155-26157del)	7A_103:103-103del(27698:27698-27700del)	S_240:TL>I(22281:22281-22283del)
S_141:141-144del(21982:21982-21993del)	50
NSP3_1265:SL>I(6513:6513-6515del)	0	13
NSP1_85:85-85del(518:518-520del)	0	0	43
NSP1_84:84-85del(515:515-520del)	0	0	0	22
S_242:LA>P(22287:22287-22289del)	0	0	0	1	121
NSP1_84:84-84del(514:514-516del)	0	0	0	0	0	14
NSP1_82:GHVM>V(510:510-518del)	0	0	0	0	0	0	16
8B_66:GSK>E(28090:28090-28095del)	0	0	0	0	0	0	0	16
S_144:144-144del(21991:21991-21993del)	0	0	0	1	0	0	0	1	144
7A_62:QF>H(27579:27579-27581del)	0	0	0	0	0	0	0	0	0	25
NSP1_82:82-86del(508:508-522del)	0	0	0	0	1	0	0	0	0	0	22
NSP1_141:141-143del(686:686-694del)	0	0	0	0	0	0	0	0	0	0	1	94
7A_54:54-76del(27553:27553-27621del)	1	0	0	0	0	0	0	0	0	0	1	2	145
NSP6_106:106-108del(11288:11288-11296del)	50	13	41	21	115	14	16	15	140	25	22	92	145	25386
S_241:241-243del(22281:22281-22289del)	42	13	42	21	0	14	16	4	135	24	21	94	143	23604	23923
3A_255:255-255del(26155:26155-26157del)	0	0	0	0	0	0	0	0	0	0	0	1	0	69	70	70
7A_103:103-103del(27698:27698-27700del)	0	0	0	0	0	0	0	0	0	0	0	0	0	25	23	0	25
S_240:TL>I(22281:22281-22283del)	1	0	0	0	0	0	0	0	0	0	0	0	0	266	0	0	2	275

## Sheet: Table S2d
Number of genomes where the most frequent indels co-occurred in Gamma variant (P.* PANGO lineages).
	S_141:141-144del(21982:21982-21993del)	S_69:69-70del(21765:21765-21770del)	NSP6_106:106-108del(11288:11288-11296del)	S_144:144-144del(21991:21991-21993del)	NSP3_1265:SL>I(6513:6513-6515del)	NSP1_84:84-85del(515:515-520del)	NSP2_268:268-268del(1605:1605-1607del)	NSP1_82:GHVM>V(510:510-518del)	S_141:LGVY>F(21985:21985-21993del)	NSP1_141:141-143del(686:686-694del)	NSP1_82:82-86del(508:508-522del)	8B_66:GSK>E(28090:28090-28095del)	8B_122:*>SKQins(28257:T>TCTAAAC)	7A_102:102-103del(27695:27695-27700del)	NSP1_84:84-84del(514:514-516del)	NSP1_85:85-85del(518:518-520del)	7A_62:QF>H(27579:27579-27581del)	N_202:202-207del(28877:28877-28894del)
S_141:141-144del(21982:21982-21993del)	69
S_69:69-70del(21765:21765-21770del)	0	200
NSP6_106:106-108del(11288:11288-11296del)	68	198	86745
S_144:144-144del(21991:21991-21993del)	0	47	354	357
NSP3_1265:SL>I(6513:6513-6515del)	0	0	69	3	70
NSP1_84:84-85del(515:515-520del)	0	0	54	0	0	55
NSP2_268:268-268del(1605:1605-1607del)	0	0	63	0	0	1	65
NSP1_82:GHVM>V(510:510-518del)	0	0	62	0	0	0	0	62
S_141:LGVY>F(21985:21985-21993del)	0	0	56	0	0	0	0	2	56
NSP1_141:141-143del(686:686-694del)	1	0	180	0	0	0	0	0	0	184
NSP1_82:82-86del(508:508-522del)	0	0	83	0	0	0	0	0	0	1	84
8B_66:GSK>E(28090:28090-28095del)	0	0	49	0	0	0	0	0	0	0	0	50
8B_122:*>SKQins(28257:T>TCTAAAC)	0	1	118	0	0	0	0	0	0	0	0	0	118
7A_102:102-103del(27695:27695-27700del)	0	0	61	0	0	0	0	0	0	0	0	0	0	62
NSP1_84:84-84del(514:514-516del)	0	0	347	1	0	0	0	0	0	0	0	0	0	2	347
NSP1_85:85-85del(518:518-520del)	0	0	53	0	0	0	0	0	0	0	0	0	0	0	0	53
7A_62:QF>H(27579:27579-27581del)	0	0	91	0	1	0	0	0	0	0	0	0	0	0	0	1	91
N_202:202-207del(28877:28877-28894del)	0	0	331	0	0	0	0	0	1	0	0	0	0	0	0	1	3	334

## Sheet: Table S2e
Number of genomes where the most frequent indels co-occurred in Delta variant (P.* PANGO lineages).
	8B_119:DF>V(28249:28249-28251del)	S_156:EF>D(22030:22030-22032del)	S_144:144-144del(21991:21991-21993del)	S_69:69-70del(21765:21765-21770del)	8B_66:GSK>E(28090:28090-28095del)	8B_86:FT>S(28150:28150-28152del)	N_214:214-215del(28912:28912-28917del)	NSP1_84:84-85del(515:515-520del)	NSP1_141:141-143del(686:686-694del)	8B_119:119-120del(28248:28248-28253del)	S_156:EFR>G(22029:22029-22034del)	NSP1_85:85-85del(518:518-520del)	7B_13:13-13del(27792:27792-27794del)	7A_65fs(27588:27588-27606del)	S_241:241-243del(22281:22281-22289del)	NSP1_82:82-86del(508:508-522del)	7A_54fs(27554:27554-27621del)	NSP1_86:86-86del(521:521-523del)	7A_54:54-76del(27553:27553-27621del)	NSP1_81:81-82del(505:505-510del)	7A_54:54-62del(27551:27551-27577del)	7A_62:QF>H(27579:27579-27581del)	NSP1_82:GHVM>V(510:510-518del)	7A_101:101-102del(27692:27692-27697del)	3A_43:F>FGAAins(25520:T>TCGGGGCGGC)	S_210:210-210del(22189:22189-22191del)	3A_29:29-29del(25475:25475-25477del)	7A_54:FALTCFSTQ>L(27555:27555-27578del)	NSP1_85:85-85del(516:516-518del)	S_243:243-244del(22289:22289-22294del)	3A_255:255-255del(26155:26155-26157del)	NSP1_85:MVE>K(519:519-524del)	3A_103:A>APins(25699:G>GCCC)	NSP1_84:84-86del(514:514-522del)	3A_103:A>APPins(25699:G>GCCCCCC)	7A_101fs(27694:27694-27703del)
8B_119:DF>V(28249:28249-28251del)	3646
S_156:EF>D(22030:22030-22032del)	259	4177
S_144:144-144del(21991:21991-21993del)	0	0	4205
S_69:69-70del(21765:21765-21770del)	0	0	664	2847
8B_66:GSK>E(28090:28090-28095del)	2	0	73	2	2818
8B_86:FT>S(28150:28150-28152del)	0	0	8	4	58	10547
N_214:214-215del(28912:28912-28917del)	0	0	5	3	7	6	3088
NSP1_84:84-85del(515:515-520del)	0	0	10	19	14	16	44	8892
NSP1_141:141-143del(686:686-694del)	0	0	32	21	38	41	69	290	26158
8B_119:119-120del(28248:28248-28253del)	0	3792	4105	2741	2667	10446	3067	8792	25378	2805326
S_156:EFR>G(22029:22029-22034del)	3330	0	3643	2269	2793	10498	3057	8740	25851	2768679	2798785
NSP1_85:85-85del(518:518-520del)	0	0	14	13	15	32	34	0	120	8516	8568	8649
7B_13:13-13del(27792:27792-27794del)	0	0	0	1	0	0	0	7	11	1782	1786	2	1804
NSP1_84:84-84del(514:514-516del)	0	0	14	18	10	0	17	0	63	15793	16067	0	4	31
S_241:241-243del(22281:22281-22289del)	0	0	13	0	0	0	2	2	8	1178	1169	15	1	0	1180
NSP1_82:82-86del(508:508-522del)	0	0	30	10	20	44	38	0	247	10783	10777	0	20	4	11	10868
NSP1_86:86-86del(521:521-523del)	0	0	2	0	0	6	1	0	32	1240	1235	0	2	2	0	0	3	1245
7A_54:54-76del(27553:27553-27621del)	0	0	4	1	0	2	1	11	11	1110	1110	14	0	0	0	14	0	0	1118
NSP1_81:81-82del(505:505-510del)	0	0	1	2	0	3	1	0	12	2389	2385	0	2	0	0	0	1	0	1	2400
7A_54:54-62del(27551:27551-27577del)	0	0	1	0	0	0	2	56	81	2465	2387	11	2	0	0	26	0	0	0	0	2468
7A_62:QF>H(27579:27579-27581del)	0	0	21	8	18	42	5	61	47	3979	3999	82	2	0	0	73	0	6	0	1	0	4035
NSP1_82:GHVM>V(510:510-518del)	0	0	20	5	16	19	18	0	98	8589	8590	0	29	4	9	0	31	0	29	0	8	115	8674
7A_101:101-102del(27692:27692-27697del)	0	0	4	6	0	0	2	10	7	2225	2218	7	0	0	1	24	0	1	0	0	2	0	20	2236
3A_43:F>FGAAins(25520:T>TCGGGGCGGC)	0	0	0	0	0	0	2	0	1	1322	1322	14	0	0	0	0	0	0	0	0	0	0	0	0	1323
S_210:210-210del(22189:22189-22191del)	0	0	1	1	0	0	8	3	14	1701	1702	1	0	0	0	5	0	0	0	0	0	4	0	1	0	1717
3A_29:29-29del(25475:25475-25477del)	0	0	0	0	0	1	0	1	19	1202	1195	1	0	0	0	2	0	1	11	0	0	0	4	0	0	1	1204
7A_54:FALTCFSTQ>L(27555:27555-27578del)	0	0	2	1	3	3	2	23	5	1429	1499	8	0	0	0	35	0	0	0	2	0	0	12	1	0	0	1	1504
NSP1_85:85-85del(516:516-518del)	0	0	14	4	12	16	7	0	40	3872	3862	0	8	0	8	0	0	0	17	0	1	18	0	5	11	1	0	23	3906
S_243:243-244del(22289:22289-22294del)	0	0	1	0	0	1	0	8	16	1148	1149	4	1	0	0	13	3	0	0	0	0	0	4	2	0	1	0	0	4	1155
3A_255:255-255del(26155:26155-26157del)	0	0	3	0	7	0	2	6	20	2156	2129	13	1	0	0	11	1	2	0	2	1	10	6	0	1	0	2	1	8	2	2179
NSP1_85:MVE>K(519:519-524del)	0	0	2	1	1	14	1	0	37	1601	1588	0	1	0	0	0	1	0	4	0	5	10	0	2	0	1	10	1	0	4	4	1607
3A_103:A>APins(25699:G>GCCC)	0	0	38	12	6	0	2	32	60	10831	11079	17	1	0	0	34	9	6	24	4	0	7	18	1	0	15	0	19	6	3	3	7	11216
NSP1_84:84-86del(514:514-522del)	0	0	2	0	3	3	1	0	32	1294	1297	0	2	0	4	0	0	0	0	0	0	38	0	3	0	0	0	2	0	1	1	0	35	1311
3A_103:A>APPins(25699:G>GCCCCCC)	0	0	5	0	0	0	0	1	8	1717	1710	12	0	0	0	4	3	0	0	3	0	0	7	0	0	0	0	0	1	0	0	1	0	0	1723

## Sheet: Table S2f
Number of genomes where the most frequent indels co-occurred in Omicron variant (B.1.1.529 and BA.* PANGO lineages).
	S_68:68-69del(21763:21763-21768del)	S_141:LGVY>F(21985:21985-21993del)	NSP6_106:106-108del(11288:11288-11296del)	S_24:LPPA>S(21633:21633-21641del)	NSP1_86:86-86del(521:521-523del)	NSP1_85:85-85del(518:518-520del)	NSP1_85:85-85del(516:516-518del)	NSP1_84:84-85del(515:515-520del)	NSP1_82:GHVM>V(510:510-518del)	NSP1_141:141-143del(686:686-694del)	NSP1_82:82-86del(508:508-522del)	8B_119:119-120del(28248:28248-28253del)	S_156:EFR>G(22029:22029-22034del)	7A_97:97-100del(27680:27680-27691del)	3A_103:A>APins(25699:G>GCCC)	S_214:R>REPEins(22204:T>TGAGCCAGAA)	S_211:NL>I(22194:22194-22196del)	N_31:31-33del(28362:28362-28370del)	S_142:GVYY>D(21987:21987-21995del)	NSP6_105:105-107del(11283:11283-11291del)	NSP3_1265:SL>I(6513:6513-6515del)	S_69:69-70del(21765:21765-21770del)
S_68:68-69del(21763:21763-21768del)	14
S_141:LGVY>F(21985:21985-21993del)	0	18
NSP6_106:106-108del(11288:11288-11296del)	0	0	205
S_24:LPPA>S(21633:21633-21641del)	0	0	182	192
NSP1_86:86-86del(521:521-523del)	0	0	0	0	9
NSP1_85:85-85del(518:518-520del)	0	0	0	0	0	24
NSP1_85:85-85del(516:516-518del)	0	0	0	0	0	0	8
NSP1_84:84-85del(515:515-520del)	0	0	0	0	0	0	0	37
NSP1_82:GHVM>V(510:510-518del)	0	0	0	0	0	0	0	0	29
NSP1_141:141-143del(686:686-694del)	0	0	0	0	0	1	0	0	0	101
NSP1_82:82-86del(508:508-522del)	0	0	0	0	0	0	0	0	0	4	69
8B_119:119-120del(28248:28248-28253del)	0	0	0	0	0	0	0	0	0	0	0	71
S_156:EFR>G(22029:22029-22034del)	0	0	0	0	0	0	0	0	0	1	0	13	83
7A_97:97-100del(27680:27680-27691del)	0	0	0	0	0	0	0	0	0	0	0	0	0	15
3A_103:A>APins(25699:G>GCCC)	0	0	0	0	0	0	0	0	0	0	0	0	0	0	131
S_214:R>REPEins(22204:T>TGAGCCAGAA)	1	13	1	2	7	22	7	33	24	86	62	38	32	6	89	41180
S_211:NL>I(22194:22194-22196del)	14	17	10	2	8	23	7	35	27	89	67	53	48	13	126	40885	48662
N_31:31-33del(28362:28362-28370del)	14	17	204	191	9	24	8	37	27	101	69	15	67	15	127	40676	48135	50493
S_142:GVYY>D(21987:21987-21995del)	14	0	10	2	9	23	8	37	29	100	69	57	32	15	131	40764	48135	49724	50757
NSP6_105:105-107del(11283:11283-11291del)	1	18	0	0	9	23	8	37	28	99	69	64	68	15	131	41057	48485	50098	50229	50794
NSP3_1265:SL>I(6513:6513-6515del)	14	18	1	2	9	24	8	37	29	101	69	67	71	15	130	41115	48589	50219	50685	50743	51275
S_69:69-70del(21765:21765-21770del)	0	18	9	2	9	23	8	37	29	100	69	62	69	15	131	41110	48524	49981	50458	50494	50943	51014

## Sheet: Table S2g
Spearman's Correlation coefficient (rs) between each two most frequent indels.
	10_9-10del	3A_103:A>APins	3A_103:A>APPins	3A_19-28del	3A_255-255del	3A_256:VN>D	3A_29-29del	3A_43:F>FGAAins	6_2-2del	7A_101-102del	7A_5-23del	7A_54-62del	7A_54-76del	7A_59-62del	7A_62:QF>H	7B_13-13del	7B_14-14del	7B_44:*TNMKF>Y	8B_118-119del	8B_119-120del	8B_119:DF>V	8B_45:WY>C	8B_66:GSK>E	8B_86:FT>S	N_2:SD>Y	N_208:AR>G	N_214-215del	N_31-33del	NSP1_141-143del	NSP1_81-82del	NSP1_82-86del	NSP1_82:GHVM>V	NSP1_84-84del	NSP1_84-85del	NSP1_84-86del	NSP1_85-85del	NSP1_85-85del	NSP1_85:MVE>K	NSP1_86-86del	NSP2_268-268del	NSP3_1263-1263del	NSP3_1265:SL>I	NSP6_104:SL>M	NSP6_105-107del	NSP6_105:LSG>C	NSP6_106-108del	S_141-143del	S_142:GVYY>D	S_143-143del
10_9-10del	NA
3A_103:A>APins	-0.0009	NA
3A_103:A>APPins	-0.0004	-0.0011	NA
3A_19-28del	-0.0003	-0.0006	-0.0003	NA
3A_255-255del	-0.0006	-0.0013	-0.0007	-0.0005	NA
3A_256:VN>D	-0.0003	-0.001	-0.0004	-0.0003	-0.0006	NA
3A_29-29del	-0.0003	-0.001	-0.0004	-0.0003	0.0003	-0.0003	NA
3A_43:F>FGAAins	-0.0003	-0.001	-0.0004	-0.0003	-0.0002	-0.0003	-0.0003	NA
6_2-2del	-0.0006	-0.0019	-0.0007	-0.0006	0.0008	0.0001	-0.0006	-0.0006	NA
7A_101-102del	-0.0004	-0.0012	-0.0005	-0.0004	-0.0008	-0.0005	-0.0004	-0.0004	-0.0009	NA
7A_5-23del	-0.0005	-0.0017	-0.0006	-0.0005	-0.001	-0.0006	-0.0005	-0.0005	-0.0011	-0.0004	NA
7A_54-62del	-0.0004	-0.0013	-0.0005	-0.0004	-0.0005	-0.0005	-0.0004	-0.0004	-0.0009	0.0002	-0.0008	NA
7A_54-76del	-0.0003	0.005	-0.0004	-0.0003	-0.0006	-0.0003	0.0082	-0.0003	-0.0006	-0.0004	-0.0005	-0.0004	NA
7A_59-62del	-0.0004	-0.0008	-0.0005	0.0003	-0.0004	-0.0004	-0.0004	-0.0004	-0.0008	-0.0006	-0.0007	-0.0006	-0.0004	NA
7A_62:QF>H	-0.0006	-0.001	-0.0007	-0.0006	0.0012	0.0016	0.0013	-0.0006	-0.0013	-0.0009	-0.0011	-0.0009	-0.0006	-0.0008	NA
7B_13-13del	-0.0004	-0.0011	-0.0005	-0.0004	-0.0005	0.0023	-0.0004	-0.0004	0	-0.0006	-0.0007	0.0002	-0.0004	-0.0006	-0.0003	NA
7B_14-14del	-0.0004	-0.0012	-0.0004	-0.0003	-0.0003	-0.0004	-0.0004	-0.0004	-0.0008	-0.0005	-0.0003	-0.0005	0.0003	-0.0005	-0.0004	-0.0005	NA
7B_44:*TNMKF>Y	-0.0006	-0.0018	-0.0007	-0.0005	-0.0002	-0.0006	0.0015	-0.0006	-0.0008	-0.0005	-0.001	-0.0008	-0.0006	-0.0008	0.0003	-0.0005	-0.0004	NA
8B_118-119del	-0.0003	-0.0006	-0.0003	-0.0003	-0.0001	-0.0003	-0.0003	-0.0003	-0.0006	0.0014	-0.0005	-0.0004	-0.0003	-0.0004	-0.0006	-0.0004	-0.0004	-0.0006	NA
8B_119-120del	-0.0254	0.0251	0.0133	-0.0236	-0.0126	-0.0102	0.0101	0.012	-0.0534	0.0107	-0.0454	0.0158	0.0055	-0.0184	0.0059	0.0028	-0.0139	-0.0498	-0.0251	NA
8B_119:DF>V	-0.0005	-0.0016	-0.0006	-0.0005	-0.001	-0.0006	-0.0005	-0.0005	-0.0011	-0.0007	-0.0009	-0.0007	-0.0005	-0.0007	-0.0011	-0.0007	-0.0006	-0.001	-0.0005	-0.0449	NA
8B_45:WY>C	-0.0003	-0.0009	-0.0003	-0.0003	-0.0005	-0.0003	-0.0003	-0.0003	-0.0006	-0.0004	-0.0005	-0.0004	-0.0003	-0.0004	-0.0006	-0.0004	-0.0004	-0.0006	-0.0003	-0.0138	-0.0005	NA
8B_66:GSK>E	-0.0006	-0.0011	-0.0008	0.0011	0.0011	0.0001	-0.0006	-0.0007	0	-0.0009	-0.0007	-0.0009	-0.0007	-0.0005	0.0021	-0.0009	-0.0008	0.0012	-0.0006	-0.0157	-0.0007	-0.0006	NA
8B_86:FT>S	-0.0009	-0.0028	-0.0011	-0.0008	-0.0017	-0.0009	-0.0006	-0.0009	-0.0018	-0.0013	-0.0015	-0.0013	-0.0004	0.0107	0.0039	-0.0012	-0.0006	-0.0017	0.0121	0.033	-0.0015	-0.0008	0.0058	NA
N_2:SD>Y	-0.0006	-0.0019	-0.0007	-0.0006	0.0008	0.0001	-0.0006	-0.0006	0.9784	-0.0009	-0.0011	-0.0009	-0.0006	-0.0008	-0.0013	0	-0.0008	-0.0012	-0.0006	-0.0534	-0.0011	-0.0006	-0.0002	-0.0018	NA
N_208:AR>G	-0.0006	-0.0019	-0.0007	-0.0005	0.0002	-0.0006	0.0014	-0.0006	0	-0.0003	-0.001	-0.0009	-0.0006	-0.0008	0.0004	-0.0005	-0.0004	0.9585	-0.0006	-0.0509	-0.001	-0.0006	0.0011	-0.0017	-0.001	NA
N_214-215del	-0.0005	-0.0012	-0.0006	-0.0004	-0.0004	-0.0005	-0.0005	0.0005	-0.001	0	-0.0009	0	0	-0.0006	0.0002	-0.0007	-0.0006	-0.0009	0.0021	0.0164	-0.0008	0.0001	0.0007	-0.0004	-0.001	-0.001	NA
N_31-33del	-0.0019	-0.0008	-0.0023	-0.0018	-0.0032	-0.0019	-0.002	-0.002	-0.004	-0.0028	-0.0034	-0.0028	-0.0018	-0.0025	-0.0037	-0.0027	-0.0024	-0.0037	-0.0019	-0.1669	-0.0034	-0.0017	-0.0037	-0.0057	-0.004	-0.0038	-0.0031	NA
NSP1_141-143del	-0.0002	-0.0017	-0.0008	-0.0005	-0.0002	-0.0001	0.0015	-0.0014	-0.0028	-0.0013	-0.0025	0.0069	0.0004	-0.0009	0.0012	-0.0003	-0.0012	0.0012	-0.0008	0.0211	-0.0027	-0.001	0.0003	-0.0023	-0.0028	0.001	0.0044	-0.0074	NA
NSP1_81-82del	-0.0004	-0.0006	0.0009	-0.0004	-0.0002	0.0001	-0.0004	-0.0005	-0.0004	-0.0006	-0.0008	-0.0006	0.0001	-0.0001	-0.0006	0.0002	-0.0005	0.0009	-0.0004	0.0127	-0.0008	-0.0004	-0.0009	-0.0007	-0.0004	0.0008	-0.0004	-0.0026	-0.0008	NA
NSP1_82-86del	0	-0.0003	-0.0003	-0.0003	0.0002	0.0004	-0.0005	-0.001	-0.0011	0.0029	-0.0013	0.0032	0.0029	0.0325	0.0104	0.0028	-0.0004	-0.0015	-0.0002	0.0188	-0.0017	-0.0007	0.0007	0.0009	-0.0011	-0.0012	0.0044	-0.0035	0.0092	-0.0014	NA
NSP1_82:GHVM>V	0	-0.001	0.0006	-0.0005	-0.0005	-0.0006	0.0003	-0.0009	-0.0016	0.0028	-0.0012	0.0004	0.007	0.001	0.0149	0.0049	0.0006	-0.0006	-0.0008	0.0179	-0.0015	-0.0002	0.0008	-0.0007	-0.0015	-0.0005	0.0018	-0.0043	0.002	-0.0013	-0.0028	NA
NSP1_84-84del	-0.0012	-0.0016	-0.0014	-0.0009	-0.0018	-0.0011	-0.0012	-0.0013	-0.0021	-0.0016	-0.002	-0.0007	-0.0013	-0.0005	-0.0017	-0.0011	-0.0013	0.0069	0.0018	0.0165	-0.0021	-0.0009	-0.0001	-0.0036	-0.0021	0.0066	0.0002	-0.0077	-0.0035	-0.0018	-0.0039	-0.0035	NA
NSP1_84-85del	-0.0006	0.0002	-0.0008	-0.0002	-0.0003	-0.0007	-0.0003	-0.0009	-0.0008	0.0007	-0.0014	0.0098	0.0021	0.0006	0.0073	0.0002	-0.0002	-0.0005	-0.0008	0.0183	-0.0015	-0.0005	0.0002	-0.001	-0.0011	-0.0007	0.0063	-0.0041	0.014	-0.0013	-0.0028	-0.0025	-0.0035	NA
NSP1_84-86del	-0.0003	0.0072	-0.0004	-0.0003	-0.0002	0.0024	-0.0003	-0.0003	-0.0007	0.0011	-0.0006	-0.0005	-0.0003	-0.0004	0.0128	0.0006	0.0014	-0.0006	-0.0003	0.0067	-0.0006	0.0004	0.0003	-0.0002	-0.0007	-0.0003	-0.0001	-0.0014	0.0033	-0.0005	-0.0011	-0.001	-0.0013	-0.001	NA
NSP1_85-85del	-0.0006	-0.0011	0	-0.0006	0.0006	-0.0006	-0.0006	0.0037	-0.0012	0.0008	-0.0008	-0.0006	0.006	0.0001	0.0023	0.0015	0.0012	-0.0009	-0.0002	0.007	-0.001	-0.0006	0.001	0.0004	-0.0012	-0.001	0.001	-0.0034	0.0003	-0.0009	-0.002	-0.0017	-0.0024	-0.0018	-0.0007	NA
NSP1_85-85del	-0.0006	-0.0011	0.0019	-0.0008	0.0007	0.0021	-0.0006	0.003	-0.0012	0.0002	-0.001	0.001	0.003	0.0037	0.0106	-0.0008	-0.0006	-0.0009	0.0019	0.0184	-0.0015	-0.0008	0.0007	0.0006	-0.0012	-0.001	0.0047	-0.0044	0.0033	-0.0012	-0.0028	-0.0025	-0.0034	-0.0025	-0.001	-0.0017	NA
NSP1_85:MVE>K	-0.0004	0.0003	0.0001	0.0068	0.0007	-0.0004	0.0062	-0.0004	-0.0008	0.0004	-0.0007	0.0018	0.0022	0.001	0.0025	0	-0.0005	-0.0007	-0.0004	0.008	-0.0006	-0.0004	-0.0002	0.0021	-0.0008	-0.0004	-0.0002	-0.0018	0.0037	-0.0005	-0.0012	-0.0011	-0.0015	-0.0011	-0.0004	-0.0007	-0.0011	NA
NSP1_86-86del	-0.0003	0.0004	-0.0004	0.0005	0.0002	-0.0003	0.0004	-0.0003	-0.0007	0.0001	0.0003	-0.0005	-0.0003	0.0001	0.0015	0.0006	0.0002	-0.0002	-0.0003	0.0071	-0.0006	0.0005	-0.0007	0.0006	-0.0007	-0.0003	-0.0001	-0.001	0.0037	-0.0005	-0.0011	-0.0009	-0.0013	-0.0009	-0.0004	-0.0007	-0.0009	-0.0004	NA
NSP2_268-268del	-0.0004	-0.0011	0.0002	0.0004	-0.0007	0.0003	-0.0004	-0.0004	-0.0004	-0.0005	-0.0006	-0.0005	-0.0004	-0.0005	0.0003	-0.0005	-0.0004	-0.0007	-0.0003	-0.0253	-0.0006	-0.0003	-0.0004	-0.0008	-0.0004	-0.0007	-0.0006	-0.0023	-0.0006	-0.0005	-0.0009	-0.0008	-0.0014	-0.0005	-0.0004	-0.0004	-0.0005	-0.0004	-0.0004	NA
NSP3_1263-1263del	-0.0003	-0.0007	-0.0004	-0.0003	-0.0006	-0.0003	-0.0003	-0.0003	-0.0006	-0.0005	-0.0006	-0.0005	-0.0003	-0.0004	-0.0006	-0.0004	0.0002	-0.0006	-0.0003	-0.0134	-0.0005	-0.0003	0.0004	-0.0009	-0.0006	-0.0006	-0.0005	-0.002	-0.0015	-0.0005	-0.0005	0.0002	-0.0013	0.0002	-0.0004	0.2145	0.0002	-0.0004	-0.0003	-0.0004	NA
NSP3_1265:SL>I	-0.002	-0.0009	-0.0022	-0.0018	-0.0029	-0.002	-0.002	-0.002	-0.0041	-0.0028	-0.0035	-0.0028	-0.0018	-0.0025	-0.0036	-0.0028	-0.0024	-0.0037	-0.0019	-0.1661	-0.0034	-0.0018	-0.0038	-0.0058	-0.0041	-0.0038	-0.0031	0.9769	-0.0075	-0.0027	-0.0036	-0.0043	-0.0079	-0.004	-0.0013	-0.0034	-0.0045	-0.0019	-0.0011	-0.0023	-0.0021	NA
NSP6_104:SL>M	-0.0003	-0.0011	-0.0004	-0.0003	0.0002	0.0024	-0.0003	-0.0004	-0.0007	-0.0005	-0.0006	-0.0005	-0.0004	0.0001	0.0007	0	-0.0004	-0.0006	-0.0003	-0.005	-0.0006	-0.0003	-0.0007	-0.0007	-0.0007	-0.0007	0.0053	-0.0015	-0.0014	-0.0005	-0.0006	0.0006	0.001	-0.0007	0.0003	-0.0007	0.0003	0.0002	0.005	-0.0004	-0.0004	-0.0015	NA
NSP6_105-107del	-0.0019	-0.0008	-0.0022	-0.0018	-0.0031	-0.0018	-0.002	-0.002	-0.004	-0.0028	-0.0034	-0.0028	-0.0018	-0.0025	-0.0038	-0.0027	-0.0024	-0.0038	-0.0019	-0.1682	-0.0034	-0.0017	-0.0038	-0.0057	-0.004	-0.0038	-0.0032	0.9825	-0.0075	-0.0027	-0.0036	-0.0044	-0.0078	-0.004	-0.0014	-0.0034	-0.0045	-0.0019	-0.0011	-0.0023	-0.002	0.9781	-0.0022	NA
NSP6_105:LSG>C	-0.0004	-0.0012	-0.0005	-0.0004	-0.0007	-0.0004	-0.0004	-0.0004	-0.0008	-0.0006	-0.0007	-0.0006	-0.0004	-0.0005	-0.0005	-0.0006	0.0025	-0.0008	-0.0004	-0.0343	-0.0007	-0.0004	-0.0003	-0.0012	-0.0008	-0.0008	-0.0006	-0.0026	-0.0006	-0.0006	-0.0013	-0.0005	-0.0016	-0.0012	-0.0004	-0.0008	-0.0005	-0.0005	-0.0004	-0.0005	-0.0004	-0.0026	-0.0004	-0.0026	NA
NSP6_106-108del	-0.0103	-0.0312	-0.0125	0.0109	0.0029	-0.0009	-0.0091	-0.0109	0.0569	-0.0096	0.0497	-0.0149	-0.0048	0.0204	-0.0096	-0.0068	0.0103	0.0546	-0.0096	-0.9073	-0.0182	0.0155	0.0031	-0.0309	0.0569	0.0544	-0.0169	-0.0667	-0.0416	-0.0131	-0.0245	-0.0228	-0.0228	-0.0243	-0.0087	-0.0169	-0.0217	-0.0099	-0.0085	-0.0103	-0.0094	-0.0683	-0.0118	-0.0683	-0.0139	NA
S_141-143del	-0.0004	-0.0012	-0.0005	-0.0004	-0.0004	-0.0004	-0.0004	-0.0004	-0.0008	-0.0006	-0.0007	-0.0006	-0.0004	0	0.0001	-0.0006	-0.0005	-0.0008	-0.0004	-0.0334	-0.0007	-0.0004	0.006	-0.0012	-0.0008	-0.0008	-0.0006	-0.0025	-0.0017	-0.0006	0.0006	-0.0007	0.0031	-0.0001	-0.0004	0.0004	-0.0009	0	-0.0004	-0.0005	0.0002	-0.0026	0.0007	0.0004	-0.0005	-0.0127	NA
S_142:GVYY>D	-0.0019	-0.0007	-0.0022	-0.0018	-0.0032	-0.0019	-0.002	-0.002	-0.004	-0.0028	-0.0034	-0.0028	-0.0018	-0.0025	-0.0038	-0.0027	-0.0024	-0.0037	-0.0019	-0.1671	-0.0034	-0.0017	-0.0037	-0.0057	-0.004	-0.0038	-0.0031	0.9802	-0.0074	-0.0027	-0.0035	-0.0043	-0.0078	-0.0041	-0.0014	-0.0034	-0.0044	-0.002	-0.001	-0.0023	-0.002	0.9821	-0.0015	0.9812	-0.0026	-0.0678	-0.0026	NA
S_143-143del	-0.0003	-0.0009	-0.0003	-0.0003	-0.0001	0.0094	-0.0003	-0.0003	0.0011	-0.0004	-0.0005	-0.0004	-0.0003	-0.0004	-0.0002	-0.0004	-0.0004	0.0012	-0.0003	-0.0235	-0.0005	-0.0003	-0.0006	-0.0008	0.0011	0.0012	-0.0005	-0.0017	-0.0008	-0.0004	-0.0009	0.0001	-0.0009	0.0001	-0.0003	-0.0006	-0.0002	-0.0004	-0.0003	-0.0003	-0.0003	-0.0017	-0.0003	-0.0016	-0.0004	0.0237	-0.0004	-0.0018	NA
S_143:V>VTins	-0.0008	0	-0.0009	-0.0007	-0.0011	-0.0008	-0.0008	-0.0008	-0.0016	-0.0002	-0.0013	-0.0011	-0.0008	-0.001	0.002	0.0015	-0.0009	-0.0015	-0.0007	-0.0652	-0.0013	-0.0007	-0.0004	-0.0023	-0.0016	-0.0015	-0.0012	-0.0049	0.0005	-0.0005	0.0173	-0.0003	0.0073	0.0127	0.0035	-0.0007	-0.0005	-0.0002	-0.0002	-0.0009	-0.0008	-0.005	-0.0009	-0.005	-0.001	-0.0267	-0.001	-0.005	-0.0007
S_144-144del	-0.0093	-0.0279	-0.0111	-0.0086	0.0044	-0.0021	-0.0089	-0.0098	0.0631	-0.0083	0.0554	-0.0134	-0.0082	0.0213	-0.0089	-0.0059	0.0121	0.0585	-0.0085	-0.8116	-0.0164	0.0179	0.0053	-0.0277	0.063	0.0589	-0.0151	-0.061	-0.038	-0.0117	-0.0221	-0.0205	-0.0231	-0.022	-0.0076	-0.0149	-0.02	-0.0091	-0.0076	-0.0101	-0.0084	-0.0618	-0.0103	-0.0605	-0.0126	0.8713	-0.0124	-0.0612	-0.009
S_145-145del	-0.0003	-0.0011	-0.0004	-0.0003	0.0001	-0.0004	-0.0003	-0.0004	0	-0.0005	0.0002	-0.0005	-0.0004	-0.0005	-0.0007	-0.0005	-0.0004	0.0012	-0.0003	-0.029	-0.0006	-0.0003	-0.0007	-0.001	0	0.0015	-0.0006	-0.0022	-0.0005	-0.0005	0	-0.0002	0.0017	-0.0005	-0.0004	-0.0007	-0.0007	-0.0004	-0.0004	-0.0004	-0.0004	-0.0022	-0.0004	-0.0022	-0.0005	0.0313	-0.0005	-0.0022	-0.0003
S_156:EF>D	-0.0006	-0.0017	-0.0007	-0.0005	-0.001	-0.0006	-0.0006	-0.0006	-0.0011	-0.0008	-0.001	-0.0008	-0.0006	-0.0007	-0.0011	-0.0008	-0.0007	-0.0011	0.0036	0.0148	0.0654	-0.0005	-0.0012	-0.0016	-0.0011	-0.0011	-0.0009	-0.0036	-0.0028	-0.0008	-0.0018	-0.0016	-0.0022	-0.0016	-0.0006	-0.0011	-0.0016	-0.0007	-0.0006	-0.0007	-0.0006	-0.0037	-0.0006	-0.0036	-0.0007	-0.0195	-0.0007	-0.0036	-0.0005
S_156:EF>V	-0.0003	-0.001	-0.0004	-0.0003	-0.0006	-0.0003	-0.0003	-0.0003	-0.0006	-0.0004	-0.0005	-0.0004	-0.0003	-0.0004	-0.0002	-0.0004	-0.0004	-0.0006	-0.0003	-0.0195	0.0065	0.0022	-0.0006	-0.0009	-0.0006	-0.0006	-0.0005	-0.002	-0.0016	-0.0004	-0.001	-0.0009	-0.0012	-0.0006	-0.0003	-0.0006	-0.0006	-0.0004	-0.0003	-0.0004	-0.0003	-0.002	-0.0003	-0.002	-0.0004	-0.0106	-0.0004	-0.002	-0.0003
S_156:EFR>G	-0.0252	0.0277	0.0132	-0.0234	-0.0132	-0.0104	0.01	0.0121	-0.0531	0.0106	-0.0451	0.0142	0.0056	-0.0182	0.0064	0.003	-0.0138	-0.0495	0.0022	0.9578	0.0143	-0.0137	-0.0139	0.0338	-0.053	-0.0506	0.0163	-0.1655	0.0243	0.0127	0.0188	0.018	0.019	0.0176	0.0069	0.007	0.0192	0.0076	0.0069	-0.0252	-0.0134	-0.1648	-0.0048	-0.1669	-0.0341	-0.9011	-0.0331	-0.166	-0.0233
S_210-210del	-0.0004	0.0013	-0.0005	0.0032	-0.0008	-0.0005	0.0001	-0.0005	-0.0009	-0.0002	-0.0008	-0.0006	-0.0005	-0.0006	0.0002	0.0006	-0.0005	-0.0008	-0.0004	-0.0027	-0.0008	-0.0004	0.0004	-0.0013	-0.0009	-0.0009	0.002	-0.0028	-0.0002	-0.0006	0.0011	-0.0013	0.0011	-0.0007	-0.0005	-0.0006	-0.0009	-0.0001	-0.0005	0	-0.0005	-0.0029	-0.0005	-0.0029	-0.0006	-0.014	0.002	-0.0028	-0.0004
S_211:NL>I	-0.0019	-0.0007	-0.0023	-0.0018	-0.0032	-0.0019	-0.0019	-0.002	-0.004	-0.0026	-0.0034	-0.0027	-0.0018	-0.0025	-0.0037	-0.0026	-0.0024	-0.0036	-0.0018	-0.1621	-0.0033	-0.0017	-0.0037	-0.0056	-0.0039	-0.0037	-0.0031	0.9624	-0.0072	-0.0026	-0.0032	-0.0043	-0.0076	-0.004	-0.0012	-0.0034	-0.0038	-0.0018	-0.0011	-0.0022	-0.002	0.9549	-0.0018	0.9605	-0.0025	-0.0668	-0.0021	0.9584	-0.0018
S_214:R>REPEins	-0.0017	-0.0014	-0.0021	-0.0016	-0.0028	-0.0017	-0.0018	-0.0018	-0.0036	-0.0025	-0.0031	-0.0025	-0.0015	-0.0023	-0.0034	-0.0024	-0.0021	-0.0034	-0.0017	-0.1504	-0.003	-0.0015	-0.0033	-0.0051	-0.0036	-0.0034	-0.0028	0.8905	-0.0066	-0.0023	-0.0029	-0.0038	-0.007	-0.0035	-0.0011	-0.003	-0.0039	-0.0018	-0.001	-0.002	-0.0018	0.8847	-0.002	0.8906	-0.0023	-0.0611	-0.0023	0.8888	-0.0015
S_214:R>RTDRins	-0.0003	-0.0006	-0.0003	0.8574	-0.0005	-0.0003	-0.0003	-0.0003	-0.0006	-0.0004	-0.0005	-0.0004	-0.0003	-0.0004	-0.0006	-0.0004	-0.0003	-0.0005	-0.0003	-0.0238	-0.0005	-0.0003	-0.0002	-0.0008	-0.0006	-0.0005	-0.0004	-0.0018	-0.0014	-0.0004	-0.0003	-0.0005	-0.0011	-0.0005	-0.0003	-0.0006	-0.0008	0.0069	0.0005	0.0004	-0.0003	-0.0018	-0.0003	-0.0018	-0.0004	0.0082	-0.0004	-0.0018	-0.0003
S_215:D>AAGYins	-0.0003	-0.001	-0.0004	-0.0003	-0.0002	-0.0004	-0.0003	-0.0003	-0.0007	-0.0005	-0.0006	-0.0005	-0.0003	-0.0004	0	-0.0005	-0.0004	-0.0006	-0.0003	-0.0288	-0.0006	-0.0003	-0.0007	-0.001	-0.0007	-0.0007	-0.0005	-0.0021	-0.0016	-0.0005	-0.0006	-0.0002	-0.0006	0.0003	-0.0004	0.0001	-0.0007	0.0002	-0.0004	-0.0004	-0.0003	-0.0022	-0.0004	-0.0022	-0.0004	-0.0116	0.696	-0.0022	-0.0003
S_241-243del	-0.0014	-0.0042	-0.0017	-0.0013	0.0045	-0.0015	-0.0014	-0.0014	-0.0019	-0.0015	-0.0018	-0.002	0.0228	-0.0016	-0.0007	-0.0008	0.1056	-0.0027	-0.0012	-0.1119	-0.0024	-0.0013	-0.0026	-0.0041	-0.002	-0.0027	-0.0019	-0.0089	-0.0035	-0.0019	-0.0027	-0.0024	-0.0048	-0.0027	-0.0008	-0.0016	-0.0004	-0.0011	-0.0005	-0.0016	-0.0011	-0.0087	-0.0016	-0.0089	-0.0018	0.1196	-0.001	-0.0088	-0.0011
S_243-244del	-0.0004	-0.0007	-0.0005	-0.0004	0.0526	0.0002	-0.0004	-0.0004	0.0001	0.0003	-0.0007	-0.0006	-0.0004	-0.0005	-0.0008	0.0003	-0.0005	-0.0004	-0.0004	-0.0079	-0.0007	-0.0004	0.005	-0.001	0.0001	-0.0005	-0.0006	-0.0025	0.0015	-0.0006	0.0016	0.0001	0.0001	0.0012	0.0001	0.001	-0.0001	0.002	-0.0004	-0.0005	-0.0004	-0.0024	-0.0004	-0.0024	-0.0005	-0.0022	0.0824	-0.0025	-0.0004
S_246:RSYLTPGD>N	-0.0007	-0.002	-0.0009	-0.0007	-0.0008	-0.0008	-0.0007	-0.0008	-0.0015	-0.0006	-0.0013	-0.001	-0.0008	-0.0007	-0.0003	-0.0003	-0.0006	-0.0014	-0.0007	-0.0623	-0.0012	-0.0007	-0.0001	-0.0021	-0.0015	-0.0013	-0.0012	-0.0046	-0.0031	-0.001	-0.0016	-0.0016	-0.0008	-0.0012	-0.0008	-0.0009	-0.0017	-0.0003	-0.0005	0.0009	-0.0004	-0.0047	-0.0008	-0.0032	-0.001	0.0669	-0.0009	-0.0047	-0.0007
S_69-70del	-0.0097	-0.0282	-0.0117	-0.0087	0.0008	-0.0023	-0.0095	-0.0103	0.0605	-0.0091	0.0531	-0.014	-0.0087	0.0211	-0.0099	-0.0066	0.0111	-0.0189	-0.009	-0.8505	-0.0171	0.0169	0.0029	-0.029	0.0605	-0.0182	-0.0158	0.1929	-0.0395	-0.0122	-0.0229	-0.0215	-0.0264	-0.0229	-0.0079	-0.0068	-0.0209	-0.0096	-0.0079	-0.0107	0.0093	0.1925	-0.0109	0.1929	-0.0131	0.826	-0.0129	0.1942	0.0203
[truncated: 17 more columns]

## Sheet: Table S2h
p-values of Spearman's Correlation coefficient test between each two most frequent indels.
	10_9-10del	3A_103:A>APins	3A_103:A>APPins	3A_19-28del	3A_255-255del	3A_256:VN>D	3A_29-29del	3A_43:F>FGAAins	6_2-2del	7A_101-102del	7A_5-23del	7A_54-62del	7A_54-76del	7A_54:FALTCFSTQ>L	7A_59-62del	7A_62:QF>H	7B_13-13del	7B_14-14del	7B_44:*TNMKF>Y	8B_118-119del	8B_119-120del	8B_119:DF>V	8B_45:WY>C	8B_66:GSK>E	8B_86:FT>S	N_2:SD>Y	N_208:AR>G	N_214-215del	N_31-33del	NSP1_141-143del	NSP1_81-82del	NSP1_82-86del	NSP1_82:GHVM>V	NSP1_84-84del	NSP1_84-85del	NSP1_84-86del	NSP1_85-85del	NSP1_85-85del	NSP1_85:MVE>K	NSP1_86-86del	NSP2_268-268del	NSP3_1263-1263del	NSP3_1265:SL>I	NSP6_104:SL>M	NSP6_105-107del	NSP6_105:LSG>C	NSP6_106-108del	S_141-143del	S_142:GVYY>D
10_9-10del	NA	0.0581	0.4705	0.5765	0.2582	0.52	0.5403	0.5289	0.2119	0.3868	0.2888	0.3868	0.528	0.4648	0.4252	0.2127	0.3967	0.4576	0.2455	0.5594	0	0.2949	0.5626	0.2014	0.0753	0.2132	0.2315	0.328	0.0001	0.6271	0.3792	0.9289	0.9986	0.0149	0.2356	0.4997	0.2236	0.2553	0.4553	0.5121	0.4781	0.5261	0.0001	0.4975	0.0001	0.4224	0	0.4267	0.0001
3A_103:A>APins	0.0581	NA	0.0235	0.238	0.0069	0.0432	0.0543	0.0481	0.0001	0.0189	0.0009	0.0066	0	0	0.0888	0.0343	0.0224	0.0196	0.0003	0.1978	0	0.001	0.0693	0.0238	0	0.0001	0.0002	0.0156	0.091	0.0008	0.1902	0.5525	0.0519	0.0015	0.753	0	0.0246	0.0251	0.5165	0.3901	0.0259	0.1374	0.0793	0.0333	0.1163	0.0118	0	0.0126	0.1463
3A_103:A>APPins	0.4705	0.0235	NA	0.5043	0.1765	0.4415	0.464	0.452	0.1357	0.3011	0.2049	0.3011	0.4505	0.3826	0.3408	0.1364	0.3111	0.3744	0.165	0.4846	0	0.2106	0.4894	0.1266	0.0335	0.1368	0.1525	0.2423	0	0.1294	0.0713	0.5296	0.1904	0.0036	0.1046	0.4196	0.9374	0.0001	0.8194	0.4325	0.7394	0.449	0	0.4176	0	0.3376	0	0.3422	0
3A_19-28del	0.5765	0.238	0.5043	NA	0.2957	0.5519	0.5704	0.5609	0.2483	0.4234	0.3266	0.4234	0.5595	0.4996	0.5353	0.2491	0.4331	0.4923	0.2829	0.5891	0	0.3327	0.5926	0.0272	0.1	0.2497	0.2682	0.3657	0.0003	0.2718	0.416	0.4811	0.3271	0.071	0.6964	0.5325	0.2603	0.1116	0	0.2979	0.3841	0.5578	0.0002	0.5305	0.0003	0.4584	0	0.4626	0.0003
3A_255-255del	0.2582	0.0069	0.1765	0.2957	NA	0.2277	0.5516	0.7415	0.129	0.105	0.0469	0.3157	0.2368	0.5238	0.4104	0.0169	0.3387	0.501	0.7385	0.8571	0	0.0497	0.2785	0.027	0.0009	0.1246	0.6605	0.4593	0	0.6889	0.6649	0.6663	0.2751	0.0002	0.5835	0.6369	0.2172	0.1483	0.1436	0.6901	0.184	0.235	0	0.7591	0	0.1329	0	0.4141	0
3A_256:VN>D	0.52	0.0432	0.4415	0.5519	0.2277	NA	0.5135	0.5022	0.863	0.3561	0.2579	0.3561	0.5003	0.4357	0.395	0.0014	0	0.4282	0.2155	0.5327	0	0.2636	0.5374	0.9149	0.0578	0.8563	0.2017	0.2968	0.0001	0.8066	0.8981	0.4294	0.1903	0.0271	0.1806	0	0.194	0	0.4254	0.4837	0.5709	0.4991	0.0001	0	0.0002	0.3923	0.0646	0.3967	0.0001
3A_29-29del	0.5403	0.0543	0.464	0.5704	0.5516	0.5135	NA	0.5226	0.2047	0.3797	0.2814	0.3797	0	0.5443	0.4182	0.0071	0.3895	0.4506	0.0022	0.5533	0	0.2874	0.5567	0.1943	0.2108	0.206	0.0037	0.3201	0.0001	0.0031	0.3713	0.3259	0.6084	0.0134	0.5085	0.4932	0.2161	0.2405	0	0.404	0.471	0.52	0.0001	0.4909	0.0001	0.4154	0	0.4197	0.0001
3A_43:F>FGAAins	0.5289	0.0481	0.452	0.5609	0.7415	0.5022	0.5226	NA	0.193	0.367	0.2686	0.367	0.5101	0.4459	0.4059	0.1938	0.3767	0.4386	0.2259	0.5427	0	0.2746	0.5465	0.1827	0.0636	0.1943	0.212	0.3461	0	0.0036	0.3587	0.041	0.0703	0.0111	0.0669	0.4816	0	0	0.4359	0.4934	0.4597	0.5091	0	0.4793	0	0.4026	0	0.4073	0
6_2-2del	0.2119	0.0001	0.1357	0.2483	0.129	0.863	0.2047	0.193	NA	0.0734	0.0282	0.0734	0.1915	0.3962	0.0991	0.0099	0.9697	0.1243	0.1169	0.2268	0	0.0302	0.2313	0.9904	0.0002	0	0.9628	0.043	0	0	0.472	0.0204	0.0009	0	0.0889	0.1627	0.0118	0.015	0.1223	0.1746	0.4327	0.19	0	0.1607	0	0.0971	0	0.1002	0
7A_101-102del	0.3868	0.0189	0.3011	0.4234	0.105	0.3561	0.3797	0.367	0.0734	NA	0.3886	0.7088	0.3653	0.9269	0.2529	0.0739	0.2244	0.2868	0.2873	0.006	0	0.1331	0.4069	0.0669	0.0108	0.0743	0.5833	0.9804	0	0.0089	0.207	0	0	0.0014	0.1436	0.0327	0.0896	0.7047	0.4249	0.9028	0.3094	0.3634	0	0.3309	0	0.25	0	0.2544	0
7A_5-23del	0.2888	0.0009	0.2049	0.3266	0.0469	0.2579	0.2814	0.2686	0.0282	0.3886	NA	0.1283	0.2672	0.1992	0.1611	0.0285	0.1365	0.5898	0.0412	0.3045	0	0.0656	0.3093	0.1759	0.0018	0.0287	0.0354	0.0855	0	0	0.122	0.0102	0.0167	0.0001	0.0057	0.2357	0.0946	0.0425	0.1893	0.5606	0.2127	0.2655	0	0.2334	0	0.1585	0	0.1624	0
7A_54-62del	0.3868	0.0066	0.3011	0.4234	0.3157	0.3561	0.3797	0.367	0.0734	0.7088	0.1283	NA	0.3653	0.295	0.2529	0.0739	0.6649	0.2868	0.0958	0.4024	0	0.1331	0.4069	0.0669	0.0108	0.0743	0.0861	0.9804	0	0	0.207	0	0.4616	0.1399	0	0.3334	0.2413	0.0449	0.0003	0.3465	0.3094	0.3634	0	0.3309	0	0.25	0	0.2544	0
7A_54-76del	0.528	0	0.4505	0.5595	0.2368	0.5003	0	0.5101	0.1915	0.3653	0.2672	0.3653	NA	0.4443	0.4039	0.1924	0.3752	0.6102	0.2243	0.5411	0	0.2731	0.5447	0.1812	0.4332	0.1928	0.2103	0.9632	0.0003	0.4174	0.868	0	0	0.0108	0	0.4802	0	0	0	0.4925	0.4582	0.5071	0.0003	0.4779	0.0003	0.4014	0	0.4055	0.0003
7A_54:FALTCFSTQ>L	0.4648	0	0.3826	0.4996	0.5238	0.4357	0.5443	0.4459	0.3962	0.9269	0.1992	0.295	0.4443	NA	0.3346	0.1314	0.3051	0.3684	0.4877	0.4792	0	0.2047	0.4835	0.6922	0.4497	0.3997	0.9469	0.6127	0	0.0332	0.4155	0	0	0.3669	0	0.1024	0	0.077	0.84	0.4265	0.3908	0.4428	0	0.0045	0	0.3313	0	0.3361	0
7A_59-62del	0.4252	0.0888	0.3408	0.5353	0.4104	0.395	0.4182	0.4059	0.0991	0.2529	0.1611	0.2529	0.4039	0.3346	NA	0.0997	0.2631	0.3264	0.125	0.4402	0	0.1664	0.4445	0.2736	0	0.1001	0.1138	0.1962	0	0.062	0.7634	0	0.0374	0.3032	0.256	0.3728	0.7949	0	0.0398	0.7738	0.3487	0.4027	0	0.8246	0	0.2893	0	0.9232	0
7A_62:QF>H	0.2127	0.0343	0.1364	0.2491	0.0169	0.0014	0.0071	0.1938	0.0099	0.0739	0.0285	0.0739	0.1924	0.1314	0.0997	NA	0.5456	0.3781	0.5977	0.2278	0	0.0305	0.2321	0	0	0.0102	0.439	0.6456	0	0.0139	0.2058	0	0	0.0006	0	0	0	0	0	0.0021	0.5568	0.1907	0	0.1435	0	0.2932	0	0.849	0
7B_13-13del	0.3967	0.0224	0.3111	0.4331	0.3387	0	0.3895	0.3767	0.9697	0.2244	0.1365	0.6649	0.3752	0.3051	0.2631	0.5456	NA	0.2969	0.3095	0.4118	0	0.1414	0.4168	0.0728	0.0125	0.9777	0.2783	0.1695	0	0.5294	0.6997	0	0	0.0249	0.7043	0.2437	0.0029	0.1129	0.9249	0.2112	0.3195	0.3738	0	0.9206	0	0.2602	0	0.2646	0
7B_14-14del	0.4576	0.0196	0.3744	0.4923	0.501	0.4282	0.4506	0.4386	0.1243	0.2868	0.5898	0.2868	0.6102	0.3684	0.3264	0.3781	0.2969	NA	0.4656	0.4719	0	0.1972	0.4764	0.1157	0.2027	0.1254	0.4272	0.2284	0	0.0129	0.2788	0.454	0.2507	0.0077	0.7574	0.0054	0.0121	0.2414	0.3579	0.6668	0.3826	0.615	0	0.4039	0	0	0	0.3279	0
7B_44:*TNMKF>Y	0.2455	0.0003	0.165	0.2829	0.7385	0.2155	0.0022	0.2259	0.1169	0.2873	0.0412	0.0958	0.2243	0.4877	0.125	0.5977	0.3095	0.4656	NA	0.2609	0	0.0438	0.2654	0.015	0.0006	0.0166	0	0.0597	0	0.0188	0.0634	0.003	0.2162	0	0.314	0.194	0.0554	0.0725	0.1505	0.6379	0.1723	0.2227	0	0.1921	0	0.1226	0	0.1261	0
8B_118-119del	0.5594	0.1978	0.4846	0.5891	0.8571	0.5327	0.5533	0.5427	0.2268	0.006	0.3045	0.4024	0.5411	0.4792	0.4402	0.2278	0.4118	0.4719	0.2609	NA	0	0.3103	0.575	0.2161	0	0.2282	0.2467	0	0.0002	0.0992	0.3943	0.7563	0.0929	0.0003	0.0889	0.5138	0.7421	0.0002	0.4696	0.5255	0.4924	0.5393	0.0001	0.5118	0.0001	0.4376	0	0.4415	0.0002
8B_119-120del	0	0	0	0	0	0	0	0	0	0	0	0	0	0	0	0	0	0	0	0	NA	0	0	0	0	0	0	0	0	0	0	0	0	0	0	0	0	0	0	0	0	0	0	0	0	0	0	0	0
8B_119:DF>V	0.2949	0.001	0.2106	0.3327	0.0497	0.2636	0.2874	0.2746	0.0302	0.1331	0.0656	0.1331	0.2731	0.2047	0.1664	0.0305	0.1414	0.1972	0.0438	0.3103	0	NA	0.315	0.1887	0.002	0.0307	0.0377	0.0895	0	0	0.1267	0.0007	0.0026	0	0.0023	0.2415	0.0346	0.0028	0.1947	0.2547	0.2182	0.2714	0	0.2392	0	0.1639	0	0.1677	0
8B_45:WY>C	0.5626	0.0693	0.4894	0.5926	0.2785	0.5374	0.5567	0.5465	0.2313	0.4069	0.3093	0.4069	0.5447	0.4835	0.4445	0.2321	0.4168	0.4764	0.2654	0.575	0	0.315	NA	0.2206	0.0881	0.2328	0.2513	0.8972	0.0005	0.0516	0.399	0.1787	0.6463	0.0569	0.276	0.3685	0.2432	0.099	0.4741	0.3364	0.4964	0.5432	0.0004	0.5155	0.0005	0.442	0	0.446	0.0005
8B_66:GSK>E	0.2014	0.0238	0.1266	0.0272	0.027	0.9149	0.1943	0.1827	0.9904	0.0669	0.1759	0.0669	0.1812	0.6922	0.2736	0	0.0728	0.1157	0.015	0.2161	0	0.1887	0.2206	NA	0	0.7239	0.0269	0.1887	0	0.5917	0.0624	0.1559	0.1297	0.781	0.7435	0.5002	0.0367	0.188	0.7527	0.1646	0.4039	0.3692	0	0.1512	0	0.6041	0	0	0
8B_86:FT>S	0.0753	0	0.0335	0.1	0.0009	0.0578	0.2108	0.0636	0.0002	0.0108	0.0018	0.0108	0.4332	0.4497	0	0	0.0125	0.2027	0.0006	0	0	0.002	0.0881	0	NA	0.0002	0.0004	0.426	0	0	0.1519	0.0593	0.1669	0	0.0381	0.6339	0.3749	0.2039	0	0.2396	0.1073	0.0618	0	0.1346	0	0.0181	0	0.0191	0
N_2:SD>Y	0.2132	0.0001	0.1368	0.2497	0.1246	0.8563	0.206	0.1943	0	0.0743	0.0287	0.0743	0.1928	0.3997	0.1001	0.0102	0.9777	0.1254	0.0166	0.2282	0	0.0307	0.2328	0.7239	0.0002	NA	0.0391	0.0436	0	0	0.4771	0.0213	0.0025	0	0.0251	0.1639	0.012	0.0156	0.1234	0.1758	0.4365	0.1912	0	0.162	0	0.0981	0	0.1012	0
N_208:AR>G	0.2315	0.0002	0.1525	0.2682	0.6605	0.2017	0.0037	0.212	0.9628	0.5833	0.0354	0.0861	0.2103	0.9469	0.1138	0.439	0.2783	0.4272	0	0.2467	0	0.0377	0.2513	0.0269	0.0004	0.0391	NA	0.0523	0	0.0369	0.0893	0.0195	0.2673	0	0.142	0.5552	0.0456	0.0522	0.4206	0.5947	0.1595	0.209	0	0.1787	0	0.1117	0	0.1149	0
N_214-215del	0.328	0.0156	0.2423	0.3657	0.4593	0.2968	0.3201	0.3461	0.043	0.9804	0.0855	0.9804	0.9632	0.6127	0.1962	0.6456	0.1695	0.2284	0.0597	0	0	0.0895	0.8972	0.1887	0.426	0.0436	0.0523	NA	0	0	0.4687	0	0.0003	0.7025	0	0.8578	0.0368	0	0.7008	0.9019	0.2503	0.3044	0	0	0	0.1934	0	0.1976	0
N_31-33del	0.0001	0.091	0	0.0003	0	0.0001	0.0001	0	0	0	0	0	0.0003	0	0	0	0	0	0	0.0002	0	0	0.0005	0	0	0	0	0	NA	0	0	0	0	0	0	0.0064	0	0	0.0004	0.037	0	0	0	0.0028	0	0	0	0	0
NSP1_141-143del	0.6271	0.0008	0.1294	0.2718	0.6889	0.8066	0.0031	0.0036	0	0.0089	0	0	0.4174	0.0332	0.062	0.0139	0.5294	0.0129	0.0188	0.0992	0	0	0.0516	0.5917	0	0	0.0369	0	0	NA	0.1087	0	0.0001	0	0	0	0.5829	0	0	0	0.2544	0.0033	0	0.0038	0	0.2424	0	0.0009	0
NSP1_81-82del	0.3792	0.1902	0.0713	0.416	0.6649	0.8981	0.3713	0.3587	0.472	0.207	0.122	0.207	0.868	0.4155	0.7634	0.2058	0.6997	0.2788	0.0634	0.3943	0	0.1267	0.399	0.0624	0.1519	0.4771	0.0893	0.4687	0	0.1087	NA	0.0043	0.0114	0.0004	0.0104	0.325	0.0759	0.0121	0.276	0.3387	0.3012	0.3555	0	0.323	0	0.2422	0	0.2466	0
NSP1_82-86del	0.9289	0.5525	0.5296	0.4811	0.6663	0.4294	0.3259	0.041	0.0204	0	0.0102	0	0	0	0	0	0	0.454	0.003	0.7563	0	0.0007	0.1787	0.1559	0.0593	0.0213	0.0195	0	0	0	0.0043	NA	0	0	0	0.0284	0.0001	0	0.0153	0.0331	0.0619	0.2791	0	0.1973	0	0.0092	0	0.1909	0
NSP1_82:GHVM>V	0.9986	0.0519	0.1904	0.3271	0.2751	0.1903	0.6084	0.0703	0.0009	0	0.0167	0.4616	0	0	0.0374	0	0	0.2507	0.2162	0.0929	0	0.0026	0.6463	0.1297	0.1669	0.0025	0.2673	0.0003	0	0.0001	0.0114	0	NA	0	0	0.0523	0.0005	0	0.0317	0.0591	0.1217	0.7048	0	0.2556	0	0.3161	0	0.1591	0
NSP1_84-84del	0.0149	0.0015	0.0036	0.071	0.0002	0.0271	0.0134	0.0111	0	0.0014	0.0001	0.1399	0.0108	0.3669	0.3032	0.0006	0.0249	0.0077	0	0.0003	0	0	0.0569	0.781	0	0	0	0.7025	0	0	0.0004	0	0	NA	0	0.0065	0	0	0.0026	0.0081	0.0042	0.0106	0	0.0412	0	0.0012	0	0	0
NSP1_84-85del	0.2356	0.753	0.1046	0.6964	0.5835	0.1806	0.5085	0.0669	0.0889	0.1436	0.0057	0	0	0	0.256	0	0.7043	0.7574	0.314	0.0889	0	0.0023	0.276	0.7435	0.0381	0.0251	0.142	0	0	0	0.0104	0	0	0	NA	0.0495	0.0004	0	0.0296	0.056	0.2743	0.7419	0	0.1428	0	0.0195	0	0.8835	0
NSP1_84-86del	0.4997	0	0.4196	0.5325	0.6369	0	0.4932	0.4816	0.1627	0.0327	0.2357	0.3334	0.4802	0.1024	0.3728	0	0.2437	0.0054	0.194	0.5138	0	0.2415	0.3685	0.5002	0.6339	0.1639	0.5552	0.8578	0.0064	0	0.325	0.0284	0.0523	0.0065	0.0495	NA	0.1733	0.0543	0.4037	0.4627	0.4277	0.4782	0.0092	0.574	0.0054	0.3699	0	0.374	0.0059
NSP1_85-85del	0.2236	0.0246	0.9374	0.2603	0.2172	0.194	0.2161	0	0.0118	0.0896	0.0946	0.2413	0	0	0.7949	0	0.0029	0.0121	0.0554	0.7421	0	0.0346	0.2432	0.0367	0.3749	0.012	0.0456	0.0368	0	0.5829	0.0759	0.0001	0.0005	0	0.0004	0.1733	NA	0.0005	0.1318	0.1855	0.4648	0	0	0.1715	0	0.1056	0	0.3706	0
NSP1_85-85del	0.2553	0.0251	0.0001	0.1116	0.1483	0	0.2405	0	0.015	0.7047	0.0425	0.0449	0	0.077	0	0	0.1129	0.2414	0.0725	0.0002	0	0.0028	0.099	0.188	0.2039	0.0156	0.0522	0	0	0	0.0121	0	0	0	0	0.0543	0.0005	NA	0.0332	0.0613	0.303	0.679	0	0.5084	0	0.3315	0	0.0683	0
NSP1_85:MVE>K	0.4553	0.5165	0.8194	0	0.1436	0.4254	0	0.4359	0.1223	0.4249	0.1893	0.0003	0	0.84	0.0398	0	0.9249	0.3579	0.1505	0.4696	0	0.1947	0.4741	0.7527	0	0.1234	0.4206	0.7008	0.0004	0	0.276	0.0153	0.0317	0.0026	0.0296	0.4037	0.1318	0.0332	NA	0.4164	0.38	0.4327	0.0001	0.7236	0.0001	0.3207	0	0.9734	0.0001
NSP1_86-86del	0.5121	0.3901	0.4325	0.2979	0.6901	0.4837	0.404	0.4934	0.1746	0.9028	0.5606	0.3465	0.4925	0.4265	0.7738	0.0021	0.2112	0.6668	0.6379	0.5255	0	0.2547	0.3364	0.1646	0.2396	0.1758	0.5947	0.9019	0.037	0	0.3387	0.0331	0.0591	0.0081	0.056	0.4627	0.1855	0.0613	0.4164	NA	0.4407	0.4904	0.0281	0	0.032	0.3832	0	0.3871	0.0347
NSP2_268-268del	0.4781	0.0259	0.7394	0.3841	0.184	0.5709	0.471	0.4597	0.4327	0.3094	0.2127	0.3094	0.4582	0.3908	0.3487	0.5568	0.3195	0.3826	0.1723	0.4924	0	0.2182	0.4964	0.4039	0.1073	0.4365	0.1595	0.2503	0	0.2544	0.3012	0.0619	0.1217	0.0042	0.2743	0.4277	0.4648	0.303	0.38	0.4407	NA	0.4566	0	0.4256	0	0.346	0	0.3501	0
NSP3_1263-1263del	0.5261	0.1374	0.449	0.5578	0.235	0.4991	0.52	0.5091	0.19	0.3634	0.2655	0.3634	0.5071	0.4428	0.4027	0.1907	0.3738	0.615	0.2227	0.5393	0	0.2714	0.5432	0.3692	0.0618	0.1912	0.209	0.3044	0	0.0033	0.3555	0.2791	0.7048	0.0106	0.7419	0.4782	0	0.679	0.4327	0.4904	0.4566	NA	0	0.4768	0	0.3996	0	0.7156	0
NSP3_1265:SL>I	0.0001	0.0793	0	0.0002	0	0.0001	0.0001	0	0	0	0	0	0.0003	0	0	0	0	0	0	0.0001	0	0	0.0004	0	0	0	0	0	0	0	0	0	0	0	0	0.0092	0	0	0.0001	0.0281	0	0	NA	0.002	0	0	0	0	0
NSP6_104:SL>M	0.4975	0.0333	0.4176	0.5305	0.7591	0	0.4909	0.4793	0.1607	0.3309	0.2334	0.3309	0.4779	0.0045	0.8246	0.1435	0.9206	0.4039	0.1921	0.5118	0	0.2392	0.5155	0.1512	0.1346	0.162	0.1787	0	0.0028	0.0038	0.323	0.1973	0.2556	0.0412	0.1428	0.574	0.1715	0.5084	0.7236	0	0.4256	0.4768	0.002	NA	0	0.3673	0	0.1772	0.0026
NSP6_105-107del	0.0001	0.1163	0	0.0003	0	0.0002	0.0001	0	0	0	0	0	0.0003	0	0	0	0	0	0	0.0001	0	0	0.0005	0	0	0	0	0	0	0	0	0	0	0	0	0.0054	0	0	0.0001	0.032	0	0	0	0	NA	0	0	0.3752	0
NSP6_105:LSG>C	0.4224	0.0118	0.3376	0.4584	0.1329	0.3923	0.4154	0.4026	0.0971	0.25	0.1585	0.25	0.4014	0.3313	0.2893	0.2932	0.2602	0	0.1226	0.4376	0	0.1639	0.442	0.6041	0.0181	0.0981	0.1117	0.1934	0	0.2424	0.2422	0.0092	0.3161	0.0012	0.0195	0.3699	0.1056	0.3315	0.3207	0.3832	0.346	0.3996	0	0.3673	0	NA	0	0.291	0
NSP6_106-108del	0	0	0	0	0	0.0646	0	0	0	0	0	0	0	0	0	0	0	0	0	0	0	0	0	0	0	0	0	0	0	0	0	0	0	0	0	0	0	0	0	0	0	0	0	0	0	0	NA	0	0
S_141-143del	0.4267	0.0126	0.3422	0.4626	0.4141	0.3967	0.4197	0.4073	0.1002	0.2544	0.1624	0.2544	0.4055	0.3361	0.9232	0.849	0.2646	0.3279	0.1261	0.4415	0	0.1677	0.446	0	0.0191	0.1012	0.1149	0.1976	0	0.0009	0.2466	0.1909	0.1591	0	0.8835	0.374	0.3706	0.0683	0.9734	0.3871	0.3501	0.7156	0	0.1772	0.3752	0.291	0	NA	0
S_142:GVYY>D	0.0001	0.1463	0	0.0003	0	0.0001	0.0001	0	0	0	0	0	0.0003	0	0	0	0	0	0	0.0002	0	0	0.0005	0	0	0	0	0	0	0	0	0	0	0	0	0.0059	0	0	0.0001	0.0347	0	0	0	0.0026	0	0	0	0	NA
S_143-143del	0.566	0.0714	0.4927	0.5956	0.885	0	0.5596	0.5494	0.0289	0.4102	0.313	0.4102	0.5476	0.4868	0.4484	0.7335	0.4203	0.4797	0.0117	0.5784	0	0.319	0.5823	0.2239	0.0906	0.0279	0.0173	0.3518	0.0006	0.1156	0.4023	0.0622	0.8648	0.0597	0.8981	0.5207	0.2466	0.6805	0.4775	0.532	0.5	0.5461	0.0005	0.5188	0.0014	0.4452	0	0.4498	0.0002
S_143:V>VTins	0.123	0.9432	0.0652	0.1537	0.0281	0.0999	0.1172	0.1077	0.0014	0.6903	0.0067	0.027	0.1065	0.0619	0.0416	0	0.0034	0.0576	0.003	0.1354	0	0.0074	0.1391	0.4189	0	0.0015	0.0022	0.0124	0	0.3017	0.362	0	0.5576	0	0	0	0.1336	0.3312	0.7381	0.6293	0.0699	0.1053	0	0.0832	0	0.0403	0	0.0422	0
S_144-144del	0	0	0	0	0	0	0	0	0	0	0	0	0	0	0	0	0	0	0	0	0	0	0	0	0	0	0	0	0	0	0	0	0	0	0	0	0	0	0	0	0	0	0	0	0	0	0	0	0
S_145-145del	0.4898	0.03	0.4091	0.5225	0.8006	0.4612	0.483	0.4715	0.9778	0.3218	0.6641	0.3218	0.4694	0.403	0.3611	0.1536	0.3319	0.3949	0.0149	0.5031	0	0.2304	0.5076	0.1434	0.0417	0.9842	0.0026	0.2627	0	0.3266	0.3136	0.9939	0.636	0.0008	0.3101	0.4399	0.1632	0.144	0.3923	0.4523	0.417	0.4679	0	0.4373	0	0.3585	0	0.3629	0
S_156:EF>D	0.2623	0.0004	0.18	0.2997	0.0356	0.2316	0.2547	0.2421	0.0203	0.1078	0.0487	0.1078	0.2406	0.1746	0.1385	0.0206	0.1154	0.1673	0.0309	0	0	0	0.2824	0.0176	0.0009	0.0207	0.0261	0.069	0	0	0.1021	0.0003	0.0013	0	0.0011	0.2098	0.0237	0.0014	0.1651	0.2226	0.1875	0.2391	0	0.2078	0	0.136	0	0.1397	0
S_156:EF>V	0.539	0.0539	0.4633	0.5702	0.25	0.513	0.5331	0.5222	0.2041	0.3789	0.2804	0.3789	0.5203	0.4574	0.4175	0.6329	0.3885	0.4498	0.2374	0.552	0	0	0	0.1937	0.0704	0.2054	0.2233	0.3195	0.0001	0.0016	0.3704	0.0462	0.0774	0.0132	0.2201	0.4926	0.2155	0.2389	0.4473	0.504	0.4705	0.5195	0.0001	0.4906	0.0001	0.4145	0	0.4189	0.0001
S_156:EFR>G	0	0	0	0	0	0	0	0	0	0	0	0	0	0	0	0	0	0	0	0	0	0	0	0	0	0	0	0	0	0	0	0	0	0	0	0	0	0	0	0	0	0	0	0	0	0	0	0	0
S_210-210del	0.3733	0.0096	0.2872	0	0.0953	0.3423	0.8399	0.3532	0.0655	0.6226	0.1176	0.2018	0.3516	0.2811	0.2394	0.7329	0.2492	0.2729	0.0866	0.3886	0	0.1222	0.3934	0.44	0.0087	0.0663	0.0774	0	0	0.714	0.1943	0.0205	0.0104	0.0224	0.1523	0.3193	0.2156	0.0804	0.8464	0.3328	0.9287	0.35	0	0.3173	0	0.2366	0	0.0001	0
S_211:NL>I	0.0001	0.1472	0	0.0004	0	0.0001	0.0001	0.0001	0	0	0	0	0.0004	0	0	0	0	0	0	0.0002	0	0	0.0006	0	0	0	0	0	0	0	0	0	0	0	0	0.0151	0	0	0.0002	0.0238	0	0.0001	0	0.0003	0	0	0	0	0
S_214:R>REPEins	0.0004	0.0042	0	0.0012	0	0.0005	0.0004	0.0002	0	0	0	0	0.0018	0	0	0	0	0	0	0.0007	0	0	0.0022	0	0	0	0	0	0	0	0	0	0	0	0	0.0333	0	0	0.0003	0.0488	0	0.0002	0	0.0001	0	0	0	0	0
S_214:R>RTDRins	0.5789	0.2439	0.5077	0	0.2987	0.5546	0.5729	0.5627	0.2514	0.4264	0.3296	0.4264	0.562	0.5022	0.4639	0.2521	0.4359	0.4949	0.286	0.5912	0	0.3357	0.5947	0.7482	0.1021	0.2528	0.2715	0.3688	0.0003	0.0045	0.4185	0.4924	0.334	0.0252	0.3204	0.5355	0.2633	0.1138	0	0.2909	0.3767	0.5607	0.0003	0.5336	0.0003	0.4609	0	0.465	0.0003
S_215:D>AAGYins	0.5023	0.0352	0.4227	0.5353	0.6462	0.4741	0.496	0.4846	0.1654	0.3364	0.2387	0.3364	0.4832	0.417	0.3758	0.9506	0.3463	0.4089	0.1967	0.5164	0	0.2443	0.5205	0.1556	0.0481	0.1666	0.1836	0.2771	0	0.0017	0.3281	0.2092	0.7125	0.2224	0.5378	0.4536	0.8986	0.1653	0.7074	0.4659	0.4307	0.4811	0	0.4512	0	0.373	0	0	0
S_241-243del	0.0052	0	0.0008	0.0097	0	0.0029	0.0045	0.0036	0.0001	0.0027	0.0002	0.0001	0	0.0053	0.0016	0.1596	0.1063	0	0	0.0196	0	0	0.0074	0	0	0.0001	0	0.0001	0	0	0.0001	0	0	0	0	0.1298	0.0009	0.3792	0.0217	0.2922	0.001	0.0245	0	0.0017	0	0.0002	0	0.0413	0
S_243-244del	0.4213	0.1825	0.3365	0.4569	0	0.7571	0.4142	0.4015	0.8861	0.5594	0.1576	0.249	0.4003	0.3303	0.288	0.0969	0.5192	0.3219	0.3678	0.436	0	0.1628	0.4404	0	0.0515	0.8781	0.3336	0.1924	0	0.003	0.2411	0.0016	0.7721	0.8705	0.0177	0.8305	0.0373	0.916	0.0001	0.382	0.3447	0.3985	0	0.3665	0	0.2851	0	0	0
S_246:RSYLTPGD>N	0.1465	0	0.0826	0.1793	0.1063	0.1213	0.1401	0.1298	0.0027	0.263	0.0107	0.0373	0.1285	0.0787	0.1627	0.5111	0.5725	0.2196	0.0052	0.1598	0	0.0117	0.1639	0.8895	0	0.0027	0.0113	0.0186	0	0	0.0342	0.0013	0.0013	0.1174	0.0199	0.1044	0.0571	0.0006	0.4947	0.3446	0.0693	0.3856	0	0.1028	0	0.0536	0	0.0558	0
S_69-70del	0	0	0	0	0.1199	0	0	0	0	0	0	0	0	0	0	0	0	0	0	0	0	0	0	0	0	0	0	0	0	0	0	0	0	0	0	0	0	0	0	0	0	0	0	0	0	0	0	0	0
[truncated: 16 more columns]

## Sheet: Table S2i
Top co-occurred and correlated indels in the SARS-CoV-2 genome – the independent acquisition of their combination calculated using HomoplasyFinder. Indels with Minimum Number of Changes on Tree (MNCT) above 30 considered as potential recurrent co-occurred indels. CI: Consistency Index.
Co-occurred indels	CI	MNCT
8B_119-120del & S_156:EFR>G	1.36803e-05	73098
NSP6_106-108del & S_144-144del	2.58465e-05	38690
S_144-144del & S_69-70del	2.6432e-05	37833
NSP6_106-108del & S_69-70del	3.54057e-05	28244
NSP6_106-108del & S_241-243del	0.000510204	1960
8B_119-120del & S_144-144del	0.000526039	1901
8B_119-120del & S_69-70del	0.000591716	1690
S_144-144del & S_156:EFR>G	0.00069735	1434
S_156:EFR>G & S_69-70del	0.000807754	1238
8B_119-120del & S_241-243del	0.00315457	317
S_156:EFR>G & S_241-243del	0.00330033	303
S_144-144del & S_241-243del	0.00438596	228
8B_119-120del & NSP3_1265:SL>I	0.00497512	201
NSP3_1265:SL>I & S_156:EFR>G	0.00505051	198
S_241-243del & S_69-70del	0.00649351	154
NSP6_105-107del & S_69-70del	0.00675676	148
8B_119-120del & NSP6_106-108del	0.00680272	147
S_156:EFR>G & S_211:NL>I	0.00806452	124
8B_119-120del & S_211:NL>I	0.00819672	122
NSP6_106-108del & S_156:EFR>G	0.00877193	114
NSP3_1265:SL>I & NSP6_105-107del	0.00943396	106
NSP3_1265:SL>I & S_69-70del	0.0102041	98
S_142:GVYY>D & S_69-70del	0.0106383	94
NSP6_105-107del & S_142:GVYY>D	0.0107527	93
NSP6_105-107del & S_144-144del	0.0114943	87
NSP3_1265:SL>I & S_142:GVYY>D	0.012987	77
NSP3_1265:SL>I & S_211:NL>I	0.0149254	67
S_211:NL>I & S_69-70del	0.0149254	67
S_142:GVYY>D & S_211:NL>I	0.015625	64
N_31-33del & NSP3_1265:SL>I	0.016129	62
NSP3_1265:SL>I & S_214:R>REPEins	0.0166667	60
S_142:GVYY>D & S_214:R>REPEins	0.0169492	59
NSP6_105-107del & S_211:NL>I	0.0172414	58
N_31-33del & S_69-70del	0.0172414	58
N_31-33del & NSP6_105-107del	0.0181818	55
S_214:R>REPEins & S_69-70del	0.0181818	55
S_211:NL>I & S_214:R>REPEins	0.0181818	55
NSP6_105-107del & S_214:R>REPEins	0.0188679	53
8B_119-120del & S_142:GVYY>D	0.0188679	53
S_142:GVYY>D & S_156:EFR>G	0.0192308	52
N_31-33del & S_211:NL>I	0.02	50
N_31-33del & S_142:GVYY>D	0.0208333	48
NSP3_1265:SL>I & NSP6_106-108del	0.0227273	44
N_31-33del & S_214:R>REPEins	0.025	40
